# Supplementary material for: A review of some new or little-known species of the genus Gnorimoschema (Lepidoptera, Gelechiidae) from the Palaearctic region
Source: Zookeys. 2019 Jun 25;857:105–38. doi: 10.3897/zookeys.857.34188 (PMC6606674; doi:10.3897/zookeys.857.34188)
Supplement: XML Treatment for Gnorimoschema pamira [file zookeys.857.34188-treatment1.xml]

<!DOCTYPE tp:taxon-treatment
  PUBLIC "-//TaxonX//DTD Taxonomic Treatment Publishing DTD v0 20100105//EN" "tax-treatment-NSO.dtd">
<tp:taxon-treatment xmlns:tp="http://www.plazi.org/taxpub"><tp:treatment-meta><kwd-group><label>Taxon classification</label><kwd><named-content xmlns:xlink="http://www.w3.org/1999/xlink" content-type="kingdom">Animalia</named-content></kwd><kwd><named-content xmlns:xlink="http://www.w3.org/1999/xlink" content-type="order">Lepidoptera</named-content></kwd><kwd><named-content xmlns:xlink="http://www.w3.org/1999/xlink" content-type="family">Gelechiidae</named-content></kwd></kwd-group><mixed-citation publication-type="journal"><person-group><name><surname>Bidzilya</surname><given-names>Oleksiy</given-names></name><name><surname>Huemer</surname><given-names>Peter</given-names></name><name><surname>Nupponen</surname><given-names>Kari</given-names></name><name><surname>Šumpich</surname><given-names>Jan</given-names></name></person-group><article-title>A review of some new or little-known species of the genus <italic><tp:taxon-name><tp:taxon-name-part taxon-name-part-type="genus" reg="Gnorimoschema">Gnorimoschema</tp:taxon-name-part></tp:taxon-name></italic> (<tp:taxon-name><tp:taxon-name-part taxon-name-part-type="order">Lepidoptera</tp:taxon-name-part></tp:taxon-name>, <tp:taxon-name><tp:taxon-name-part taxon-name-part-type="family">Gelechiidae</tp:taxon-name-part></tp:taxon-name>) from the <tp:taxon-name><tp:taxon-name-part taxon-name-part-type="genus" reg="Palaearctic">Palaearctic</tp:taxon-name-part></tp:taxon-name> region</article-title><source>Zookeys</source><day>25</day><month>6</month><year>2019</year><volume>857</volume><fpage>105</fpage><lpage>138</lpage><pub-id pub-id-type="doi">10.3897/zookeys.857.34188</pub-id></mixed-citation></tp:treatment-meta><tp:nomenclature><tp:taxon-name>
              <tp:taxon-name-part taxon-name-part-type="genus" reg="Gnorimoschema">Gnorimoschema</tp:taxon-name-part>
              <tp:taxon-name-part taxon-name-part-type="species" reg="pamira">pamira</tp:taxon-name-part>
            </tp:taxon-name><tp:taxon-status xmlns:xlink="http://www.w3.org/1999/xlink" xlink:type="simple">sp. nov.</tp:taxon-status><xref ref-type="fig" rid="F2">Figs 2</xref><xref ref-type="fig" rid="F2">, 3</xref><xref ref-type="fig" rid="F3">, 20</xref><xref ref-type="fig" rid="F6">, 34</xref></tp:nomenclature><tp:treatment-sec sec-type="material" id="SECID0ECGAG"><title>Material examined.</title><p><bold>Holotype.</bold> TADZHIKISTAN♂; W-Pamir Mts., Pianj/Pamir River by Zugvand village; <named-content xmlns:xlink="http://www.w3.org/1999/xlink" content-type="dwc:verbatimCoordinates" xlink:type="simple"><named-content content-type="geo-json" specific-use="{&#34;type&#34;:&#34;Point&#34;,&#34;coordinates&#34;:[72.575556,37.015278]}" id="NCID0ENGAG" xlink:type="simple">37°00'55"N, 72°34'32"E</named-content></named-content>; 2810 m; 25 Jul. 2013; K. Nupponen &amp; R. Haverinen leg.; gen. slide 402/16, O. Bidzilya; <named-content xmlns:xlink="http://www.w3.org/1999/xlink" content-type="dwc:institutional_code" xlink:type="simple">TLMF</named-content> Lep 21646; <abbrev xmlns:xlink="http://www.w3.org/1999/xlink" xlink:title="Research collection of Kari &amp; Timo Nupponen, Espoo, Finland" id="ABBRID0EXGAG" xlink:type="simple">NUPP</abbrev>.</p><p><bold>Paratypes.</bold> 2 ♀; same data as for holotype; gen. slide 401/16, O. Bidzilya; <named-content xmlns:xlink="http://www.w3.org/1999/xlink" content-type="dwc:institutional_code" xlink:type="simple">TLMF</named-content> Lep 21647; <abbrev xmlns:xlink="http://www.w3.org/1999/xlink" xlink:title="Research collection of Kari &amp; Timo Nupponen, Espoo, Finland" id="ABBRID0EEHAG" xlink:type="simple">NUPP</abbrev>.</p></tp:treatment-sec><tp:treatment-sec sec-type="description" id="SECID0EIHAG"><title>Description.</title><p>Adult (Figs <xref ref-type="fig" rid="F2">2</xref>, <xref ref-type="fig" rid="F2">3</xref>). Wingspan 15.8–16.0 mm. Head covered with white, brown-tipped scales; segment II of labial palpus white mixed with brown, inner surface white, with brush of modified scales on underside, segment III brown with white base and apex, acute, scape brown, densely mixed with white, flagellum grey, black-ringed; thorax white mottled with brown, tegulae with several brown scales; forewing covered with white, black-tipped scales, oblique narrow white fascia from about 1/8 of costal margin to 1/3 of fold, sub-costal vein mottled with brown to 2/3 length, dorsal margin brown under distal half of fold, brown spot in fold, short black streak edged with brown in mid wing, longer black streak with brown scales beneath on 2/3 length in cell, diffuse white sub-apical fascia at ¾ length, costal margin mottled white before apex, fringe white, black-tipped; hindwing and fringe light grey.</p></tp:treatment-sec><tp:treatment-sec sec-type="variation" id="SECID0EWHAG"><title>Variation.</title><p>The black pattern of one female paratype is more extensive making the specimen look darker, white basal fascia indistinct (Fig. <xref ref-type="fig" rid="F2">3</xref>).</p><p><italic>Male genitalia</italic> (Fig. <xref ref-type="fig" rid="F3">20</xref>). Uncus sub-rectangular, apex triangular, pointed; gnathos weakly curved, gradually narrowed apically; tegumen narrow, anteromedial emargination triangular, extending to about half length of tegumen; valva broad at basal half, curved and constricted in middle, apex narrow, rounded; sacculus straight, as broad as valva in its narrowest mid length, distal portion narrow, strongly curved inwards, gap to vincular process very narrow; vinculum broad, posterior margin with deep and broad sub-ovate medial emargination, lateral process short, sub-rectangular, posterolateral corner join with the tip of sacculus; saccus broad on base, sub-triangular, apex rounded, not extended beyond top of pedunculus; phallus broad, s-curved, with pointed apex, caecum inflated, slightly exceeding half length of phallus.</p><p><italic>Female genitalia</italic> (Fig. <xref ref-type="fig" rid="F6">34</xref>). Papilla analis elongate, sub-ovate, densely covered with short setae; apophysis posterioris twice longer than segment VIII; segment VIII evenly sclerotized, slightly broader than long in middle; sub-genital plates separated by narrow membranous area covered with fine microtrichia, widened anteriorly to rhomboidal, strongly edged sub-ostial membrane; anterior margin of sternum VIII with distinct triangular anteromedial projection; apophysis anterioris 2/3 length of segment VIII, curved before apex; colliculum large, sub-quadrangular, two times as broad as ductus bursae; ductus bursae narrow, about of even width; corpus bursae pear-shaped, about as long as ductus bursae, signum on the left side near entrance of corpus bursae, base small, distal hook long, narrow, nearly straight except for curved and pointed apical fifth.</p></tp:treatment-sec><tp:treatment-sec sec-type="diagnosis" id="SECID0EQIAG"><title>Diagnosis.</title><p>The new species can be recognized externally by the rather contrasting, greyish-black forewings with well-developed light brown pattern along veins and near dorsal margin. <italic><tp:taxon-name><tp:taxon-name-part taxon-name-part-type="genus" reg="Gnorimoschema">Gnorimoschema</tp:taxon-name-part><tp:taxon-name-part taxon-name-part-type="species" reg="cinctipunctella">cinctipunctella</tp:taxon-name-part></tp:taxon-name></italic> (Erschoff, 1877) is more grey, the light brown pattern is usually less extensive, but some specimens look very similar. <italic><tp:taxon-name><tp:taxon-name-part taxon-name-part-type="genus" reg="Gnorimoschema">Gnorimoschema</tp:taxon-name-part><tp:taxon-name-part taxon-name-part-type="species" reg="tabazhok">tabazhok</tp:taxon-name-part></tp:taxon-name></italic> is smaller in size (11.0–15.5 mm), more uniformly grey, black spots are less distinct. <italic><tp:taxon-name><tp:taxon-name-part taxon-name-part-type="genus" reg="Gnorimoschema">Gnorimoschema</tp:taxon-name-part><tp:taxon-name-part taxon-name-part-type="species" reg="radkevichi">radkevichi</tp:taxon-name-part></tp:taxon-name></italic> Piskunov, 1980 is smaller in size (12.0–14.0 mm) and has distinct black or light brown spot in the fold. The male genitalia are well recognizable by the sub-rectangular vincular process. <italic><tp:taxon-name><tp:taxon-name-part taxon-name-part-type="genus" reg="Gnorimoschema">Gnorimoschema</tp:taxon-name-part><tp:taxon-name-part taxon-name-part-type="species" reg="bodillum">bodillum</tp:taxon-name-part></tp:taxon-name></italic> Karsholt &amp; Nielsen, 1974 is most similar to the new species regarding the male genitalia, but the vincular process is pointed, triangular rather than sub-rectangular, the sacculus is narrower, the vinculum is deeper emarginated medially and the phallus is narrower. The female genitalia are characterized by the strongly concave and well sclerotized anterior margin of sternum VIII in combination with unmodified sub-genital plate and narrow, straight with slightly curved apex of the signum. <italic><tp:taxon-name><tp:taxon-name-part taxon-name-part-type="genus" reg="Gnorimoschema">Gnorimoschema</tp:taxon-name-part><tp:taxon-name-part taxon-name-part-type="species" reg="bodillum">bodillum</tp:taxon-name-part></tp:taxon-name></italic> is similar but anterior margin of sternum VIII is less concave.</p></tp:treatment-sec><tp:treatment-sec sec-type="Molecular data" id="SECID0ENKAG"><title>Molecular data.</title><p><abbrev xmlns:xlink="http://www.w3.org/1999/xlink" xlink:title="Barcode Index Numbers" id="ABBRID0ETKAG" xlink:type="simple">BIN</abbrev><ext-link xmlns:xlink="http://www.w3.org/1999/xlink" xlink:type="simple" ext-link-type="uri" xlink:href="http://boldsystems.org/index.php/Public_BarcodeCluster?clusteruri=BOLD:ADF4416">BOLD:ADF4416</ext-link> (n=2). The intraspecific divergence of the barcode region is 0%. The distance to the nearest neighbour <italic><tp:taxon-name><tp:taxon-name-part taxon-name-part-type="genus" reg="Gnorimoschema">G.</tp:taxon-name-part><tp:taxon-name-part taxon-name-part-type="species" reg="vastificum">vastificum</tp:taxon-name-part></tp:taxon-name></italic> Braun, 1926 is 4.2% (p-dist). This distance is the proportion (<italic>p</italic>) of nucleotide sites at which two sequences being compared are different. It is obtained by dividing the number of nucleotide differences by the total number of nucleotides compared. It does not make any correction for multiple substitutions at the same site, substitution rate biases, or differences in evolutionary rates among sites.</p></tp:treatment-sec><tp:treatment-sec sec-type="distribution" id="SECID0EILAG"><title>Distribution.</title><p>Tadzhikistan (W Pamir).</p></tp:treatment-sec><tp:treatment-sec sec-type="biology" id="SECID0ENLAG"><title>Biology.</title><p>Host plant unknown. Adults were collected by light in late July at an elevation of 2800 m. The collecting site is the edge between a steep rocky slope and riverside sand dunes with plenty of <italic><tp:taxon-name><tp:taxon-name-part taxon-name-part-type="genus" reg="Salix">Salix</tp:taxon-name-part></tp:taxon-name></italic> (Fig. <xref ref-type="fig" rid="F9">43</xref>).</p></tp:treatment-sec><tp:treatment-sec sec-type="etymology" id="SECID0E5LAG"><title>Etymology.</title><p>The species name, a noun in apposition, reflects the distribution of the new species in the Pamir region of Tadzhikistan.</p><fig id="F2" position="float" orientation="portrait"><label>Figures 2–19.</label><caption><p><italic><tp:taxon-name><tp:taxon-name-part taxon-name-part-type="genus" reg="Gnorimoschema">Gnorimoschema</tp:taxon-name-part></tp:taxon-name></italic> adults <bold>2</bold><italic><tp:taxon-name><tp:taxon-name-part taxon-name-part-type="genus" reg="Gnorimoschema">G.</tp:taxon-name-part><tp:taxon-name-part taxon-name-part-type="species" reg="pamira">pamira</tp:taxon-name-part></tp:taxon-name></italic> sp. nov. – HT, male, Pamir (gen. slide 402/16, O. Bidzilya) <bold>3</bold><italic><tp:taxon-name><tp:taxon-name-part taxon-name-part-type="genus" reg="Gnorimoschema">G.</tp:taxon-name-part><tp:taxon-name-part taxon-name-part-type="species" reg="pamira">pamira</tp:taxon-name-part></tp:taxon-name></italic> sp. nov. – PT, female, Pamir (gen. slide 401/16, O. Bidzilya) <bold>4</bold><italic><tp:taxon-name><tp:taxon-name-part taxon-name-part-type="genus" reg="Gnorimoschema">G.</tp:taxon-name-part><tp:taxon-name-part taxon-name-part-type="species" reg="brachyptera">brachyptera</tp:taxon-name-part></tp:taxon-name></italic> sp. nov. – HT, female, Buryatia (gen. slide 160/16, O. Bidzilya) <bold>5</bold><italic><tp:taxon-name><tp:taxon-name-part taxon-name-part-type="genus" reg="Gnorimoschema">G.</tp:taxon-name-part><tp:taxon-name-part taxon-name-part-type="species" reg="brachyptera">brachyptera</tp:taxon-name-part></tp:taxon-name></italic> sp. nov. – PT, female, Buryatia <bold>6</bold><italic><tp:taxon-name><tp:taxon-name-part taxon-name-part-type="genus" reg="Gnorimoschema">G.</tp:taxon-name-part><tp:taxon-name-part taxon-name-part-type="species" reg="brachyptera">brachyptera</tp:taxon-name-part></tp:taxon-name></italic> sp. nov. – PT, male, Buryatia (gen. slide 159/16, O. Bidzilya) <bold>7</bold><italic><tp:taxon-name><tp:taxon-name-part taxon-name-part-type="genus" reg="Gnorimoschema">G.</tp:taxon-name-part><tp:taxon-name-part taxon-name-part-type="species" reg="brachyptera">brachyptera</tp:taxon-name-part></tp:taxon-name></italic> sp. nov. – PT, male, Buryatia (gen. slide 240/16, O. Bidzilya) <bold>8</bold><italic><tp:taxon-name><tp:taxon-name-part taxon-name-part-type="genus" reg="Gnorimoschema">G.</tp:taxon-name-part><tp:taxon-name-part taxon-name-part-type="species" reg="altaica">altaica</tp:taxon-name-part></tp:taxon-name></italic> sp. nov. – HT, male, Altai (gen. slide 31/18, O. Bidzilya) <bold>9</bold><italic><tp:taxon-name><tp:taxon-name-part taxon-name-part-type="genus" reg="Gnorimoschema">G.</tp:taxon-name-part><tp:taxon-name-part taxon-name-part-type="species" reg="altaica">altaica</tp:taxon-name-part></tp:taxon-name></italic> sp. nov. – PT, female, Altai (gen. slide 30/18, O. Bidzilya) <bold>10</bold><italic><tp:taxon-name><tp:taxon-name-part taxon-name-part-type="genus" reg="Gnorimoschema">G.</tp:taxon-name-part><tp:taxon-name-part taxon-name-part-type="species" reg="tabazhok">tabazhok</tp:taxon-name-part></tp:taxon-name></italic> sp. nov. – HT, male, Altai <bold>11</bold><italic><tp:taxon-name><tp:taxon-name-part taxon-name-part-type="genus" reg="Gnorimoschema">G.</tp:taxon-name-part><tp:taxon-name-part taxon-name-part-type="species" reg="tabazhok">tabazhok</tp:taxon-name-part></tp:taxon-name></italic> sp. nov. – PT, male, Altai (gen. slide 1250, P. Huemer) <bold>12</bold><italic><tp:taxon-name><tp:taxon-name-part taxon-name-part-type="genus" reg="Gnorimoschema">G.</tp:taxon-name-part><tp:taxon-name-part taxon-name-part-type="species" reg="tabazhok">tabazhok</tp:taxon-name-part></tp:taxon-name></italic> sp. n. – PT, female, Altai (gen. slide 18595, J. Šumpich) <bold>13</bold><italic><tp:taxon-name><tp:taxon-name-part taxon-name-part-type="genus" reg="Gnorimoschema">G.</tp:taxon-name-part><tp:taxon-name-part taxon-name-part-type="species" reg="tabazhok">tabazhok</tp:taxon-name-part></tp:taxon-name></italic> sp. nov. – PT, female, Altai (gen. slide gen. slide GP 3_2.1.2019KN) <bold>14</bold><italic><tp:taxon-name><tp:taxon-name-part taxon-name-part-type="genus" reg="Gnorimoschema">G.</tp:taxon-name-part><tp:taxon-name-part taxon-name-part-type="species" reg="yakovlevi">yakovlevi</tp:taxon-name-part></tp:taxon-name></italic> sp. nov. – HT, male, Altai (gen. slide 406/16, O. Bidzilya) <bold>15</bold><italic><tp:taxon-name><tp:taxon-name-part taxon-name-part-type="genus" reg="Gnorimoschema">G.</tp:taxon-name-part><tp:taxon-name-part taxon-name-part-type="species" reg="yakovlevi">yakovlevi</tp:taxon-name-part></tp:taxon-name></italic> sp. nov. – PT, male, Altai <bold>16</bold><italic><tp:taxon-name><tp:taxon-name-part taxon-name-part-type="genus" reg="Gnorimoschema">G.</tp:taxon-name-part><tp:taxon-name-part taxon-name-part-type="species" reg="yakovlevi">yakovlevi</tp:taxon-name-part></tp:taxon-name></italic> sp. nov. – PT, female, Buryatia (gen. slide 69/18, O. Bidzilya) <bold>17</bold><italic><tp:taxon-name><tp:taxon-name-part taxon-name-part-type="genus" reg="Gnorimoschema">G.</tp:taxon-name-part><tp:taxon-name-part taxon-name-part-type="species" reg="kozlovi">kozlovi</tp:taxon-name-part></tp:taxon-name></italic> sp. nov. – HT, male, Mongolia (gen. slide 236/15, O. Bidzilya) <bold>18</bold><italic><tp:taxon-name><tp:taxon-name-part taxon-name-part-type="genus" reg="Gnorimoschema">G.</tp:taxon-name-part><tp:taxon-name-part taxon-name-part-type="species" reg="radkevichi">radkevichi</tp:taxon-name-part></tp:taxon-name></italic> Pisk. – HT, female, Mongolia <bold>19</bold><italic><tp:taxon-name><tp:taxon-name-part taxon-name-part-type="genus" reg="Gnorimoschema">G.</tp:taxon-name-part><tp:taxon-name-part taxon-name-part-type="species" reg="radkevichi">radkevichi</tp:taxon-name-part></tp:taxon-name></italic> Pisk., male, Altai.</p></caption><graphic xmlns:xlink="http://www.w3.org/1999/xlink" xlink:href="zookeys-857-105-g002.jpg" position="float" orientation="portrait" xlink:type="simple" id="oo_312951.jpg"/></fig></tp:treatment-sec><tp:treatment-sec><!--Section generated to contain objects referenced in tp:taxon-treatment.--><fig id="F3" position="float" orientation="portrait"><label>Figures 20–25.</label><caption><p><italic><tp:taxon-name><tp:taxon-name-part taxon-name-part-type="genus" reg="Gnorimoschema">Gnorimoschema</tp:taxon-name-part></tp:taxon-name></italic> male genitalia <bold>20</bold><italic><tp:taxon-name><tp:taxon-name-part taxon-name-part-type="genus" reg="Gnorimoschema">G.</tp:taxon-name-part><tp:taxon-name-part taxon-name-part-type="species" reg="pamira">pamira</tp:taxon-name-part></tp:taxon-name></italic> sp. nov. – HT, Pamir (gen. slide 402/16, O. Bidzilya) <bold>21</bold><italic><tp:taxon-name><tp:taxon-name-part taxon-name-part-type="genus" reg="Gnorimoschema">G.</tp:taxon-name-part><tp:taxon-name-part taxon-name-part-type="species" reg="brachyptera">brachyptera</tp:taxon-name-part></tp:taxon-name></italic> sp. nov. – PT, Buryatia (gen. slide 159/16, O. Bidzilya) <bold>22</bold><italic><tp:taxon-name><tp:taxon-name-part taxon-name-part-type="genus" reg="Gnorimoschema">G.</tp:taxon-name-part><tp:taxon-name-part taxon-name-part-type="species" reg="brachyptera">brachyptera</tp:taxon-name-part></tp:taxon-name></italic> sp. nov. – PT, Buryatia (gen. slide 240/16, O. Bidzilya) <bold>23</bold><italic><tp:taxon-name><tp:taxon-name-part taxon-name-part-type="genus" reg="Gnorimoschema">G.</tp:taxon-name-part><tp:taxon-name-part taxon-name-part-type="species" reg="altaica">altaica</tp:taxon-name-part></tp:taxon-name></italic> sp. nov. – HT, Altai (gen. slide 31/18, O. Bidzilya) <bold>24</bold><italic><tp:taxon-name><tp:taxon-name-part taxon-name-part-type="genus" reg="Gnorimoschema">G.</tp:taxon-name-part><tp:taxon-name-part taxon-name-part-type="species" reg="tabazhok">tabazhok</tp:taxon-name-part></tp:taxon-name></italic> sp. nov. – PT, Altai (gen. slide 1250, P. Huemer) <bold>25</bold><italic><tp:taxon-name><tp:taxon-name-part taxon-name-part-type="genus" reg="Gnorimoschema">G.</tp:taxon-name-part><tp:taxon-name-part taxon-name-part-type="species" reg="tabazhok">tabazhok</tp:taxon-name-part></tp:taxon-name></italic> sp. nov. – PT, S Ural (gen. slide 43/18, O. Bidzilya) (gen. slide 43/18, O. Bidzilya).</p></caption><graphic xmlns:xlink="http://www.w3.org/1999/xlink" xlink:href="zookeys-857-105-g003.jpg" position="float" orientation="portrait" xlink:type="simple" id="oo_312952.jpg"/></fig><fig id="F6" position="float" orientation="portrait"><label>Figures 34–36.</label><caption><p><italic><tp:taxon-name><tp:taxon-name-part taxon-name-part-type="genus" reg="Gnorimoschema">Gnorimoschema</tp:taxon-name-part></tp:taxon-name></italic> female genitalia <bold>34</bold><italic><tp:taxon-name><tp:taxon-name-part taxon-name-part-type="genus" reg="Gnorimoschema">G.</tp:taxon-name-part><tp:taxon-name-part taxon-name-part-type="species" reg="pamira">pamira</tp:taxon-name-part></tp:taxon-name></italic> sp. nov. – PT, Pamir (gen. slide 401/16, O. Bidzilya) <bold>35</bold><italic><tp:taxon-name><tp:taxon-name-part taxon-name-part-type="genus" reg="Gnorimoschema">G.</tp:taxon-name-part><tp:taxon-name-part taxon-name-part-type="species" reg="brachyptera">brachyptera</tp:taxon-name-part></tp:taxon-name></italic> sp. nov. – HT, Buryatia (gen. slide 160/16, O. Bidzilya) <bold>36</bold><italic><tp:taxon-name><tp:taxon-name-part taxon-name-part-type="genus" reg="Gnorimoschema">G.</tp:taxon-name-part><tp:taxon-name-part taxon-name-part-type="species" reg="brachyptera">brachyptera</tp:taxon-name-part></tp:taxon-name></italic><bold>sp. nov.</bold> – PT, Buryatia (gen. slide 122/18, O. Bidzilya).</p></caption><graphic xmlns:xlink="http://www.w3.org/1999/xlink" xlink:href="zookeys-857-105-g006.jpg" position="float" orientation="portrait" xlink:type="simple" id="oo_312955.jpg"/></fig><fig id="F9" position="float" orientation="portrait"><label>Figures 43–48.</label><caption><p><italic><tp:taxon-name><tp:taxon-name-part taxon-name-part-type="genus" reg="Gnorimoschema">Gnorimoschema</tp:taxon-name-part></tp:taxon-name></italic> habitats <bold>43</bold> Tadzhikistan, Pamir by Zugwand, habitat of <italic><tp:taxon-name><tp:taxon-name-part taxon-name-part-type="genus" reg="Gnorimoschema">G.</tp:taxon-name-part><tp:taxon-name-part taxon-name-part-type="species" reg="pamira">pamira</tp:taxon-name-part></tp:taxon-name></italic> sp. nov. <bold>44</bold> Russia, Buryatia, Gusinoe Ozero, habitat of <italic><tp:taxon-name><tp:taxon-name-part taxon-name-part-type="genus" reg="Gnorimoschema">G.</tp:taxon-name-part><tp:taxon-name-part taxon-name-part-type="species" reg="brachyptera">brachyptera</tp:taxon-name-part></tp:taxon-name></italic> sp. nov. <bold>45</bold> Russia, Altai Mts., steppe near Kurai, habitat of <italic><tp:taxon-name><tp:taxon-name-part taxon-name-part-type="genus" reg="Gnorimoschema">G.</tp:taxon-name-part><tp:taxon-name-part taxon-name-part-type="species" reg="yakovlevi">yakovlevi</tp:taxon-name-part></tp:taxon-name></italic> sp. nov. <bold>46</bold> Russia, Altai Mts., Kurai District, steppe in the surroundings of Dzhangyskol (= Salagana) Lake, habitat of <italic><tp:taxon-name><tp:taxon-name-part taxon-name-part-type="genus" reg="Gnorimoschema">G.</tp:taxon-name-part><tp:taxon-name-part taxon-name-part-type="species" reg="altaica">altaica</tp:taxon-name-part></tp:taxon-name></italic> sp. nov. and <italic><tp:taxon-name><tp:taxon-name-part taxon-name-part-type="genus" reg="Gnorimoschema">G.</tp:taxon-name-part><tp:taxon-name-part taxon-name-part-type="species" reg="tabazhok">tabazhok</tp:taxon-name-part></tp:taxon-name></italic> sp. nov. <bold>47</bold> Russia, Altai Mts., Ulagan District, Chulyshman Valley, habitat of <italic><tp:taxon-name><tp:taxon-name-part taxon-name-part-type="genus" reg="Gnorimoschema">G.</tp:taxon-name-part><tp:taxon-name-part taxon-name-part-type="species" reg="tabazhok">tabazhok</tp:taxon-name-part></tp:taxon-name></italic> sp. nov. <bold>48</bold> Russia, Altai Mts., Russia, Altai Mts., Krasnaya Gorka Hill, near Chagan-Uzun, habitat of <italic><tp:taxon-name><tp:taxon-name-part taxon-name-part-type="genus" reg="Gnorimoschema">G.</tp:taxon-name-part><tp:taxon-name-part taxon-name-part-type="species" reg="tabazhok">tabazhok</tp:taxon-name-part></tp:taxon-name></italic> sp. nov.</p></caption><graphic xmlns:xlink="http://www.w3.org/1999/xlink" xlink:href="zookeys-857-105-g009.jpg" position="float" orientation="portrait" xlink:type="simple" id="oo_312958.jpg"/></fig></tp:treatment-sec></tp:taxon-treatment>
