# Supplementary material for: A review of some new or little-known species of the genus Gnorimoschema (Lepidoptera, Gelechiidae) from the Palaearctic region
Source: Zookeys. 2019 Jun 25;857:105–38. doi: 10.3897/zookeys.857.34188 (PMC6606674; doi:10.3897/zookeys.857.34188)
Supplement: XML Treatment for Gnorimoschema tabazhok [file zookeys.857.34188-treatment4.xml]

<!DOCTYPE tp:taxon-treatment
  PUBLIC "-//TaxonX//DTD Taxonomic Treatment Publishing DTD v0 20100105//EN" "tax-treatment-NSO.dtd">
<tp:taxon-treatment xmlns:tp="http://www.plazi.org/taxpub"><tp:treatment-meta><kwd-group><label>Taxon classification</label><kwd><named-content xmlns:xlink="http://www.w3.org/1999/xlink" content-type="kingdom">Animalia</named-content></kwd><kwd><named-content xmlns:xlink="http://www.w3.org/1999/xlink" content-type="order">Lepidoptera</named-content></kwd><kwd><named-content xmlns:xlink="http://www.w3.org/1999/xlink" content-type="family">Gelechiidae</named-content></kwd></kwd-group><mixed-citation publication-type="journal"><person-group><name><surname>Bidzilya</surname><given-names>Oleksiy</given-names></name><name><surname>Huemer</surname><given-names>Peter</given-names></name><name><surname>Nupponen</surname><given-names>Kari</given-names></name><name><surname>Šumpich</surname><given-names>Jan</given-names></name></person-group><article-title>A review of some new or little-known species of the genus <italic><tp:taxon-name><tp:taxon-name-part taxon-name-part-type="genus" reg="Gnorimoschema">Gnorimoschema</tp:taxon-name-part></tp:taxon-name></italic> (<tp:taxon-name><tp:taxon-name-part taxon-name-part-type="order">Lepidoptera</tp:taxon-name-part></tp:taxon-name>, <tp:taxon-name><tp:taxon-name-part taxon-name-part-type="family">Gelechiidae</tp:taxon-name-part></tp:taxon-name>) from the <tp:taxon-name><tp:taxon-name-part taxon-name-part-type="genus" reg="Palaearctic">Palaearctic</tp:taxon-name-part></tp:taxon-name> region</article-title><source>Zookeys</source><day>25</day><month>6</month><year>2019</year><volume>857</volume><fpage>105</fpage><lpage>138</lpage><pub-id pub-id-type="doi">10.3897/zookeys.857.34188</pub-id></mixed-citation></tp:treatment-meta><tp:nomenclature><tp:taxon-name>
              <tp:taxon-name-part taxon-name-part-type="genus" reg="Gnorimoschema">Gnorimoschema</tp:taxon-name-part>
              <tp:taxon-name-part taxon-name-part-type="species" reg="tabazhok">tabazhok</tp:taxon-name-part>
            </tp:taxon-name><tp:taxon-status xmlns:xlink="http://www.w3.org/1999/xlink" xlink:type="simple">sp. nov.</tp:taxon-status><xref ref-type="fig" rid="F2">Figs 10–13</xref><xref ref-type="fig" rid="F3">, 24–25</xref><xref ref-type="fig" rid="F4">, 26–29</xref><xref ref-type="fig" rid="F7">, 38–40</xref></tp:nomenclature><tp:treatment-sec sec-type="material" id="SECID0ECLBG"><title>Material examined.</title><p><bold>Holotype.</bold> RUSSIA ♂; Altai Republic, Kosh-Agach District, Tašanta env. (8 km N), bellow „11. station“; <named-content xmlns:xlink="http://www.w3.org/1999/xlink" content-type="dwc:verbatimCoordinates" xlink:type="simple"><named-content content-type="geo-json" specific-use="{&#34;type&#34;:&#34;Point&#34;,&#34;coordinates&#34;:[89.333889,49.736389]}" id="NCID0ENLBG" xlink:type="simple">49°44'11"N, 89°20'02"E</named-content></named-content>; 2280 m; rocky steppe, meadows; 1 Jul. 2015; J. Šumpich leg.; <named-content xmlns:xlink="http://www.w3.org/1999/xlink" content-type="dwc:institutional_code" xlink:type="simple">NMPC</named-content>-Lep-0346; <named-content xmlns:xlink="http://www.w3.org/1999/xlink" content-type="dwc:institutional_code" xlink:type="simple">TLMF</named-content>.</p><p><bold>Paratypes.</bold> RUSSIA – <bold>Altai Republic</bold> 1 ♂; 45km N of Ulagan village, Chulyshman Valley; <named-content xmlns:xlink="http://www.w3.org/1999/xlink" content-type="dwc:verbatimCoordinates" xlink:type="simple"><named-content content-type="geo-json" specific-use="{&#34;type&#34;:&#34;Point&#34;,&#34;coordinates&#34;:[88.010833,51.017500]}" id="NCID0EFMBG" xlink:type="simple">51°01'03"N, 88°00'39"E</named-content></named-content>; 600 m; grassy steppe, rocks; 27–28 Jun. 2015; J. Šumpich leg.; <named-content xmlns:xlink="http://www.w3.org/1999/xlink" content-type="dwc:institutional_code" xlink:type="simple">NMPC</named-content>-Lep-0344; NMPK; 2 ♂, 1 ♀; Kosh-Agach District, Chagan-Uzun env., Krasnaya Gorka Hill; <named-content xmlns:xlink="http://www.w3.org/1999/xlink" content-type="dwc:verbatimCoordinates" xlink:type="simple"><named-content content-type="geo-json" specific-use="{&#34;type&#34;:&#34;Point&#34;,&#34;coordinates&#34;:[88.420833,50.083333]}" id="NCID0ESMBG" xlink:type="simple">50°05'00"N, 88°25'15"E</named-content></named-content>; 1870 m; rocky steppe; 29 Jun. 2015; J. Šumpich leg.; <named-content xmlns:xlink="http://www.w3.org/1999/xlink" content-type="dwc:institutional_code" xlink:type="simple">NMPC</named-content>-Lep-0348, <named-content xmlns:xlink="http://www.w3.org/1999/xlink" content-type="dwc:institutional_code" xlink:type="simple">NMPC</named-content>-Lep-0339; gen. slide 19020, J. Šumpich; <named-content xmlns:xlink="http://www.w3.org/1999/xlink" content-type="dwc:institutional_code" xlink:type="simple">NMPC</named-content>; 3 ♂; Russia, Kosh-Agach Distr., Tašanta env. (10 km SW), Ulandryk Valley; <named-content xmlns:xlink="http://www.w3.org/1999/xlink" content-type="dwc:verbatimCoordinates" xlink:type="simple"><named-content content-type="geo-json" specific-use="{&#34;type&#34;:&#34;Point&#34;,&#34;coordinates&#34;:[89.069167,49.675833]}" id="NCID0EJNBG" xlink:type="simple">49°40'33"N, 89°04'09"E</named-content></named-content>; 2200 m; grassy steppe, rocks; 30 Jun. 2015; J. Šumpich leg.; <named-content xmlns:xlink="http://www.w3.org/1999/xlink" content-type="dwc:institutional_code" xlink:type="simple">NMPC</named-content>-Lep-0345; <named-content xmlns:xlink="http://www.w3.org/1999/xlink" content-type="dwc:institutional_code" xlink:type="simple">NMPC</named-content>; 4 ♂, 2 ♀; Altai Mts., Kuraisky hrebet; 50°16-20'N, 87°50-55'E; 2000-2500 m; 26 Jun. 2000; T. &amp; K. Nupponen leg.; gen. slides 222/16 (♀), 409/16, 44/18, O. Bidzilya; 1/2.i.2019 (♂), 3/2.i.2019 (♀) K. Nupponen; <abbrev xmlns:xlink="http://www.w3.org/1999/xlink" xlink:title="Research collection of Kari &amp; Timo Nupponen, Espoo, Finland" id="ABBRID0EAOBG" xlink:type="simple">NUPP</abbrev>; 1 ♂, same collecting data as for preceding; 27 Jun. 2000; gen. slide 1/1.i.2019 K. Nupponen; <abbrev xmlns:xlink="http://www.w3.org/1999/xlink" xlink:title="Research collection of Kari &amp; Timo Nupponen, Espoo, Finland" id="ABBRID0EEOBG" xlink:type="simple">NUPP</abbrev>; 2 same collecting data as for preceding; 28 Jun. 2000; gen. slides 408/16, O. Bidzilya, 2/1.i.2019 K. Nupponen; <abbrev xmlns:xlink="http://www.w3.org/1999/xlink" xlink:title="Research collection of Kari &amp; Timo Nupponen, Espoo, Finland" id="ABBRID0EIOBG" xlink:type="simple">NUPP</abbrev>; 1 ♂; same collecting data as for preceding; 30 Jun. 2000; gen. slide 196/18, O. Bidzilya; <abbrev xmlns:xlink="http://www.w3.org/1999/xlink" xlink:title="Research collection of Kari &amp; Timo Nupponen, Espoo, Finland" id="ABBRID0EMOBG" xlink:type="simple">NUPP</abbrev>; 1 ♂; Russia, Altai Republic, Kosh-Agach distr., 10 km NE Kosh-Agach village, Kurai Mts. Range, valley of Tabazhok River; <named-content xmlns:xlink="http://www.w3.org/1999/xlink" content-type="dwc:verbatimCoordinates" xlink:type="simple"><named-content content-type="geo-json" specific-use="{&#34;type&#34;:&#34;Point&#34;,&#34;coordinates&#34;:[88.733333,50.083333]}" id="NCID0ETOBG" xlink:type="simple">50°05'N, 88°44'E</named-content></named-content>; 2100 m; 02–04 Aug. 2016; P. Huemer &amp; B. Wiesmair leg.; LMF 2016-020; gen. slide Gel. 1250, P. Huemer; DNA Barcode <named-content xmlns:xlink="http://www.w3.org/1999/xlink" content-type="dwc:institutional_code" xlink:type="simple">TLMF</named-content> 20407; <named-content xmlns:xlink="http://www.w3.org/1999/xlink" content-type="dwc:institutional_code" xlink:type="simple">TLMF</named-content>; 1 ♂; Russia, Altai Republic, Northern part of Ukok plateau, Zhumaly riber basin; 2400 m; 04–06 Aug. 2016; P. Huemer &amp; B. Wiesmair leg.; DNA Barcode <named-content xmlns:xlink="http://www.w3.org/1999/xlink" content-type="dwc:institutional_code" xlink:type="simple">TLMF</named-content> Lep 21220; <named-content xmlns:xlink="http://www.w3.org/1999/xlink" content-type="dwc:institutional_code" xlink:type="simple">TLMF</named-content>; 15 ♂; Russia, Altai Republic, Kosh-Agach District, Kurai env. (15 km SW), Dzhangyskol (= Salagana) Lake; <named-content xmlns:xlink="http://www.w3.org/1999/xlink" content-type="dwc:verbatimCoordinates" xlink:type="simple"><named-content content-type="geo-json" specific-use="{&#34;type&#34;:&#34;Point&#34;,&#34;coordinates&#34;:[87.738611,50.180278]}" id="NCID0EPPBG" xlink:type="simple">50°10'49"N, 87°44'19"E</named-content></named-content>; 1830 m; grassy steppe; 24–25 Jun. 2015; J. Šumpich leg.; <named-content xmlns:xlink="http://www.w3.org/1999/xlink" content-type="dwc:institutional_code" xlink:type="simple">NMPC</named-content>-Lep-0342; gen. slide 19021, J. Šumpich; (<named-content xmlns:xlink="http://www.w3.org/1999/xlink" content-type="dwc:institutional_code" xlink:type="simple">NMPC</named-content>); 3 ♂; Altai Republic, Aktash env.; <named-content xmlns:xlink="http://www.w3.org/1999/xlink" content-type="dwc:verbatimCoordinates" xlink:type="simple"><named-content content-type="geo-json" specific-use="{&#34;type&#34;:&#34;Point&#34;,&#34;coordinates&#34;:[87.600000,50.320000]}" id="NCID0EBQBG" xlink:type="simple">50°19'12"N, 87°36'00"E</named-content></named-content>; 1400 m; grassy steppe, rocks; 21 Jun. 2015; J. Šumpich; <named-content xmlns:xlink="http://www.w3.org/1999/xlink" content-type="dwc:institutional_code" xlink:type="simple">NMPC</named-content>-Lep-0343; <named-content xmlns:xlink="http://www.w3.org/1999/xlink" content-type="dwc:institutional_code" xlink:type="simple">NMPC</named-content>. – <bold>Tuva Republic</bold> 1 ♂; 75 km NE of Kosh-Agach, Ak-Chol Lake; <named-content xmlns:xlink="http://www.w3.org/1999/xlink" content-type="dwc:verbatimCoordinates" xlink:type="simple"><named-content content-type="geo-json" specific-use="{&#34;type&#34;:&#34;Point&#34;,&#34;coordinates&#34;:[89.612222,50.278611]}" id="NCID0EVQBG" xlink:type="simple">50°16'43"N, 89°36'44"E</named-content></named-content>; 2230 m; rocky steppe, meadows; 2–3 Jul. 2015; J. Šumpich leg.; <named-content xmlns:xlink="http://www.w3.org/1999/xlink" content-type="dwc:institutional_code" xlink:type="simple">NMPC</named-content>-Lep-0333; <named-content xmlns:xlink="http://www.w3.org/1999/xlink" content-type="dwc:institutional_code" xlink:type="simple">NMPC</named-content>; 2 ♂; ca. 25 km W Erzin; 50°16-20'N, 94°54'E; 1250 m; steppe/stony slopes; 7–11 Jun. 1995; J. Jalava &amp; J. Kullberg leg.; gen. slide 319/16, 4/18, O. Bidzilya; <named-content xmlns:xlink="http://www.w3.org/1999/xlink" content-type="dwc:institutional_code" xlink:type="simple">MZH</named-content>. – <bold>Chelyabinsk region</bold> 1 ♂; S-Ural, Cheliabinsk district, near Moskovo village; 18 Jun. 1998; T. &amp; K. Nupponen leg.; gen. slide 43/18, O. Bidzilya; <abbrev xmlns:xlink="http://www.w3.org/1999/xlink" xlink:title="Research collection of Kari &amp; Timo Nupponen, Espoo, Finland" id="ABBRID0ETRBG" xlink:type="simple">NUPP</abbrev>.</p><p>Description. Adult. <italic>Male</italic> (Figs <xref ref-type="fig" rid="F2">10</xref>, <xref ref-type="fig" rid="F2">11</xref>). Wingspan 13.5–15.5 mm. Head, thorax and tegulae covered with grey black-tipped scales, segment II of labial palpus black mixed with white, outer and upper surface white with rare black scales, with brush of modified scales on underside, segment III black mixed with white, acute, scape black with sparse white-tipped scales, flagellum brown narrowly white-ringed; forewing greyish-black, veins and fold mottled with light brown, black touch in fold, black spot surrounded with light brown in middle and in the corner of cell, diffuse white subapical fascia at 3/4, costal margin mottled with white before apex, fringe white brown-tipped; hindwing and fringe light grey.</p><p>Variation. Ground colour of the forewing varies from blackish-grey grey to dark brown depending on the amount of brown scales. A single male from South Ural is characterized by the presence of large light brown spots, whereas the blackish-grey pattern is strongly reduced in this specimen.</p><p><italic>Female</italic> (Figs <xref ref-type="fig" rid="F2">12</xref>, <xref ref-type="fig" rid="F2">13</xref>). Wingspan 11.0–12.0 mm. As male, but hindwing shortened to 2/3 of the length of forewing and stronger narrowed in apical 1/3, apical excavation less distinct and abdomen longer compared to male.</p><p>Variation. Forewing varies from uniformly greyish-brown with indistinct ochreous spots similar to male to more contrast, lighter appearance, with distinct dark elongated spot in the first third (Fig. <xref ref-type="fig" rid="F2">13</xref>).</p><p><italic>Male genitalia</italic> (Figs <xref ref-type="fig" rid="F3">24</xref>, <xref ref-type="fig" rid="F4">29</xref>). Uncus moderately narrow, apex triangular, pointed; gnathos short, weakly curved, narrow, of equal width, apex rounded; tegumen broad on basal half, distal half narrow, anteromedial emargination deep, triangular, extending to about half length of tegumen; valva broad in basal third, then curved, distal portion nearly of equal width, apex distinctly broadened, rounded, curved outwardly, extending the top of uncus; sacculus broad at base, distal part narrow, coiled and strongly curved inwards forming about the closed ring; vinculum broad, posterior margin with broad medial emargination and with short, rounded hump-shaped lateral process; saccus moderately narrow, weakly narrowed towards truncate apex, extended to the top of pedunculus; phallus narrow, straight, pointed, with needle-shaped down-curved apical hook, caecum rounded, 3/4 length of phallus.</p><p>Variation. The apex of the valva varies from narrow to distinctly inflated; the outer margin of the sacculus is weakly broadened in some specimens; the saccus varies from sub-triangular and apically gradually narrowed to be nearly parallel-sided and sub-rectangular with truncate apex.</p><p><italic>Female genitalia</italic> (Figs <xref ref-type="fig" rid="F7">38–40</xref>). Papilla analis elongate, sub-triangular, densely covered with short setae; apophysis posterioris 2.5–3.0 times longer than segment VIII; segment VIII sub-quadrangular; subgenital plates medially strongly edged, separated with broadened posteriorly membranous area covered with fine microtrichia, posterolateral sclerites sub-triangular, narrowly projecting anteromedially to the base of the apophysis anterioris, placed near posterior margin of sternum VIII; anterior margin of sternum VIII deeply concave, strongly sclerotized, medial opening distinct; apophysis anterioris about as long or slightly longer than segment VIII, straight, broadened in basal half; colliculum as long as broad; ductus bursae narrow, of even width; corpus bursae elongated, 3 times as long as broad, about as long as ductus bursae, signum on the right side near entrance of corpus bursae, stout, base elongated, distal hook broad, weakly curved, apically pointed.</p></tp:treatment-sec><tp:treatment-sec sec-type="diagnosis" id="SECID0ELTBG"><title>Diagnosis.</title><p>The new species is defined externally by the grey forewing with veins mottled with light brown and distinct black spots in the cell. It differs from <italic><tp:taxon-name><tp:taxon-name-part taxon-name-part-type="genus" reg="Gnorimoschema">G.</tp:taxon-name-part><tp:taxon-name-part taxon-name-part-type="species" reg="brachyptera">brachyptera</tp:taxon-name-part></tp:taxon-name></italic> by the absence of a black fascia at ¼ and the darker forewing with more distinct brown pattern. <italic><tp:taxon-name><tp:taxon-name-part taxon-name-part-type="genus" reg="Gnorimoschema">Gnorimoschema</tp:taxon-name-part><tp:taxon-name-part taxon-name-part-type="species" reg="radkevichi">radkevichi</tp:taxon-name-part></tp:taxon-name></italic> differs in the more contrasting forewing with distinct blackish-brown spots and brown pattern along dorsal margin. <italic><tp:taxon-name><tp:taxon-name-part taxon-name-part-type="genus" reg="Gnorimoschema">Gnorimoschema</tp:taxon-name-part><tp:taxon-name-part taxon-name-part-type="species" reg="steueri">steueri</tp:taxon-name-part></tp:taxon-name></italic> Povolný, 1975 is very similar but can be separated by the absence of white subapical spots and the blackish-brown rather than white subapical costal margin. The male genitalia are characterized by the sacculus, which is strongly curved inwards in the apical half, forming a nearly closed ring. <italic><tp:taxon-name><tp:taxon-name-part taxon-name-part-type="genus" reg="Gnorimoschema">Gnorimoschema</tp:taxon-name-part><tp:taxon-name-part taxon-name-part-type="species" reg="hoefneri">hoefneri</tp:taxon-name-part></tp:taxon-name></italic> (Rebel, 1909), <italic><tp:taxon-name><tp:taxon-name-part taxon-name-part-type="genus" reg="Gnorimoschema">G.</tp:taxon-name-part><tp:taxon-name-part taxon-name-part-type="species" reg="streliciella">streliciella</tp:taxon-name-part></tp:taxon-name></italic> (Herrich-Schäffer, 1854) and <italic><tp:taxon-name><tp:taxon-name-part taxon-name-part-type="genus" reg="Gnorimoschema">G.</tp:taxon-name-part><tp:taxon-name-part taxon-name-part-type="species" reg="rufomaculata">rufomaculata</tp:taxon-name-part></tp:taxon-name></italic> Li &amp; Bidzilya, 2017 are somewhat similar in the shape of sacculus which, however, is medially not broadened, and the valva is widened towards apex in these species. The sub-triangular posterolateral sclerites placed near the posterior margin of segment VIII in combination with the stout, short and broad signum are characteristic for the female genitalia of the new species. <italic><tp:taxon-name><tp:taxon-name-part taxon-name-part-type="genus" reg="Gnorimoschema">Gnorimoschema</tp:taxon-name-part><tp:taxon-name-part taxon-name-part-type="species" reg="streliciella">streliciella</tp:taxon-name-part></tp:taxon-name></italic> is rather similar but the signum is much more slender. <italic><tp:taxon-name><tp:taxon-name-part taxon-name-part-type="genus" reg="Gnorimoschema">Gnorimoschema</tp:taxon-name-part><tp:taxon-name-part taxon-name-part-type="species" reg="brachyptera">brachyptera</tp:taxon-name-part></tp:taxon-name></italic> and <italic><tp:taxon-name><tp:taxon-name-part taxon-name-part-type="genus" reg="Gnorimoschema">G.</tp:taxon-name-part><tp:taxon-name-part taxon-name-part-type="species" reg="altaica">altaica</tp:taxon-name-part></tp:taxon-name></italic> differ by the shape of signum (less curved in <italic><tp:taxon-name><tp:taxon-name-part taxon-name-part-type="genus" reg="Gnorimoschema">G.</tp:taxon-name-part><tp:taxon-name-part taxon-name-part-type="species" reg="brachyptera">brachyptera</tp:taxon-name-part></tp:taxon-name></italic>) and shape of posterolateral sclerites (narrow in <italic><tp:taxon-name><tp:taxon-name-part taxon-name-part-type="genus" reg="Gnorimoschema">G.</tp:taxon-name-part><tp:taxon-name-part taxon-name-part-type="species" reg="altaica">altaica</tp:taxon-name-part></tp:taxon-name></italic>).</p></tp:treatment-sec><tp:treatment-sec sec-type="Molecular data" id="SECID0EKXBG"><title>Molecular data.</title><p><abbrev xmlns:xlink="http://www.w3.org/1999/xlink" xlink:title="Barcode Index Numbers" id="ABBRID0EQXBG" xlink:type="simple">BIN</abbrev><ext-link xmlns:xlink="http://www.w3.org/1999/xlink" xlink:type="simple" ext-link-type="uri" xlink:href="http://boldsystems.org/index.php/Public_BarcodeCluster?clusteruri=BOLD:AAD9963">BOLD:AAD9963</ext-link> (n=10). The mean intraspecific divergence of the barcode region is 0.14%, the maximum divergence is 0.39%. The distance to the nearest neighbour, an undescribed species of <italic><tp:taxon-name><tp:taxon-name-part taxon-name-part-type="genus" reg="Gnorimoschema">Gnorimoschema</tp:taxon-name-part></tp:taxon-name></italic> from North America, is 3.53% (p-dist).</p></tp:treatment-sec><tp:treatment-sec sec-type="distribution" id="SECID0E6XBG"><title>Distribution.</title><p>Russia (S Ural, Altai, Tuva).</p></tp:treatment-sec><tp:treatment-sec sec-type="biology" id="SECID0EEYBG"><title>Biology.</title><p>Host plant unknown. The holotype was collected in early August at an elevation of 2100 m, paratypes were collected from the second half of June to early July in various kinds of rocky steppes and in dry mountain steppes with plenty of <italic><tp:taxon-name><tp:taxon-name-part taxon-name-part-type="genus" reg="Artemisia">Artemisia</tp:taxon-name-part></tp:taxon-name></italic> at an elevation between 600–2500 m (Figs <xref ref-type="fig" rid="F9">46–48</xref>).</p></tp:treatment-sec><tp:treatment-sec sec-type="etymology" id="SECID0EVYBG"><title>Etymology.</title><p>The species name, a noun in apposition, refers to the type locality – Tabazhok River in the vicinity of Kosh-Agach village in the Altai Mountains.</p><fig id="F4" position="float" orientation="portrait"><label>Figures 26–31.</label><caption><p>of <italic><tp:taxon-name><tp:taxon-name-part taxon-name-part-type="genus" reg="Gnorimoschema">Gnorimoschema</tp:taxon-name-part></tp:taxon-name></italic> male genitalia <bold>26</bold><italic><tp:taxon-name><tp:taxon-name-part taxon-name-part-type="genus" reg="Gnorimoschema">G.</tp:taxon-name-part><tp:taxon-name-part taxon-name-part-type="species" reg="tabazhok">tabazhok</tp:taxon-name-part></tp:taxon-name></italic> sp. nov. PT, Altai (gen. slide 416/16, O. Bidzilya) <bold>27</bold><italic><tp:taxon-name><tp:taxon-name-part taxon-name-part-type="genus" reg="Gnorimoschema">G.</tp:taxon-name-part><tp:taxon-name-part taxon-name-part-type="species" reg="tabazhok">tabazhok</tp:taxon-name-part></tp:taxon-name></italic> sp. nov. – PT, Tuva (gen. slide 319/16, O. Bidzilya) <bold>28</bold><italic><tp:taxon-name><tp:taxon-name-part taxon-name-part-type="genus" reg="Gnorimoschema">G.</tp:taxon-name-part><tp:taxon-name-part taxon-name-part-type="species" reg="tabazhok">tabazhok</tp:taxon-name-part></tp:taxon-name></italic> sp. nov. – PT, Altai (gen. slide GP 2_1.1.2019KN) <bold>29</bold><italic><tp:taxon-name><tp:taxon-name-part taxon-name-part-type="genus" reg="Gnorimoschema">G.</tp:taxon-name-part><tp:taxon-name-part taxon-name-part-type="species" reg="tabazhok">tabazhok</tp:taxon-name-part></tp:taxon-name></italic> sp. nov. – PT, Altai (gen. slide 19021, J. Šumpich) <bold>30</bold><italic><tp:taxon-name><tp:taxon-name-part taxon-name-part-type="genus" reg="Gnorimoschema">G.</tp:taxon-name-part><tp:taxon-name-part taxon-name-part-type="species" reg="yakovlevi">yakovlevi</tp:taxon-name-part></tp:taxon-name></italic> sp. nov. – HT, Altai (gen. slide 406/16, O. Bidzilya) <bold>31</bold><italic><tp:taxon-name><tp:taxon-name-part taxon-name-part-type="genus" reg="Gnorimoschema">G.</tp:taxon-name-part><tp:taxon-name-part taxon-name-part-type="species" reg="yakovlevi">yakovlevi</tp:taxon-name-part></tp:taxon-name></italic> sp. nov. – PT, Altai (gen. slide 1251, P. Huemer).</p></caption><graphic xmlns:xlink="http://www.w3.org/1999/xlink" xlink:href="zookeys-857-105-g004.jpg" position="float" orientation="portrait" xlink:type="simple" id="oo_312953.jpg"/></fig></tp:treatment-sec><tp:treatment-sec><!--Section generated to contain objects referenced in tp:taxon-treatment.--><fig id="F2" position="float" orientation="portrait"><label>Figures 2–19.</label><caption><p><italic><tp:taxon-name><tp:taxon-name-part taxon-name-part-type="genus" reg="Gnorimoschema">Gnorimoschema</tp:taxon-name-part></tp:taxon-name></italic> adults <bold>2</bold><italic><tp:taxon-name><tp:taxon-name-part taxon-name-part-type="genus" reg="Gnorimoschema">G.</tp:taxon-name-part><tp:taxon-name-part taxon-name-part-type="species" reg="pamira">pamira</tp:taxon-name-part></tp:taxon-name></italic> sp. nov. – HT, male, Pamir (gen. slide 402/16, O. Bidzilya) <bold>3</bold><italic><tp:taxon-name><tp:taxon-name-part taxon-name-part-type="genus" reg="Gnorimoschema">G.</tp:taxon-name-part><tp:taxon-name-part taxon-name-part-type="species" reg="pamira">pamira</tp:taxon-name-part></tp:taxon-name></italic> sp. nov. – PT, female, Pamir (gen. slide 401/16, O. Bidzilya) <bold>4</bold><italic><tp:taxon-name><tp:taxon-name-part taxon-name-part-type="genus" reg="Gnorimoschema">G.</tp:taxon-name-part><tp:taxon-name-part taxon-name-part-type="species" reg="brachyptera">brachyptera</tp:taxon-name-part></tp:taxon-name></italic> sp. nov. – HT, female, Buryatia (gen. slide 160/16, O. Bidzilya) <bold>5</bold><italic><tp:taxon-name><tp:taxon-name-part taxon-name-part-type="genus" reg="Gnorimoschema">G.</tp:taxon-name-part><tp:taxon-name-part taxon-name-part-type="species" reg="brachyptera">brachyptera</tp:taxon-name-part></tp:taxon-name></italic> sp. nov. – PT, female, Buryatia <bold>6</bold><italic><tp:taxon-name><tp:taxon-name-part taxon-name-part-type="genus" reg="Gnorimoschema">G.</tp:taxon-name-part><tp:taxon-name-part taxon-name-part-type="species" reg="brachyptera">brachyptera</tp:taxon-name-part></tp:taxon-name></italic> sp. nov. – PT, male, Buryatia (gen. slide 159/16, O. Bidzilya) <bold>7</bold><italic><tp:taxon-name><tp:taxon-name-part taxon-name-part-type="genus" reg="Gnorimoschema">G.</tp:taxon-name-part><tp:taxon-name-part taxon-name-part-type="species" reg="brachyptera">brachyptera</tp:taxon-name-part></tp:taxon-name></italic> sp. nov. – PT, male, Buryatia (gen. slide 240/16, O. Bidzilya) <bold>8</bold><italic><tp:taxon-name><tp:taxon-name-part taxon-name-part-type="genus" reg="Gnorimoschema">G.</tp:taxon-name-part><tp:taxon-name-part taxon-name-part-type="species" reg="altaica">altaica</tp:taxon-name-part></tp:taxon-name></italic> sp. nov. – HT, male, Altai (gen. slide 31/18, O. Bidzilya) <bold>9</bold><italic><tp:taxon-name><tp:taxon-name-part taxon-name-part-type="genus" reg="Gnorimoschema">G.</tp:taxon-name-part><tp:taxon-name-part taxon-name-part-type="species" reg="altaica">altaica</tp:taxon-name-part></tp:taxon-name></italic> sp. nov. – PT, female, Altai (gen. slide 30/18, O. Bidzilya) <bold>10</bold><italic><tp:taxon-name><tp:taxon-name-part taxon-name-part-type="genus" reg="Gnorimoschema">G.</tp:taxon-name-part><tp:taxon-name-part taxon-name-part-type="species" reg="tabazhok">tabazhok</tp:taxon-name-part></tp:taxon-name></italic> sp. nov. – HT, male, Altai <bold>11</bold><italic><tp:taxon-name><tp:taxon-name-part taxon-name-part-type="genus" reg="Gnorimoschema">G.</tp:taxon-name-part><tp:taxon-name-part taxon-name-part-type="species" reg="tabazhok">tabazhok</tp:taxon-name-part></tp:taxon-name></italic> sp. nov. – PT, male, Altai (gen. slide 1250, P. Huemer) <bold>12</bold><italic><tp:taxon-name><tp:taxon-name-part taxon-name-part-type="genus" reg="Gnorimoschema">G.</tp:taxon-name-part><tp:taxon-name-part taxon-name-part-type="species" reg="tabazhok">tabazhok</tp:taxon-name-part></tp:taxon-name></italic> sp. n. – PT, female, Altai (gen. slide 18595, J. Šumpich) <bold>13</bold><italic><tp:taxon-name><tp:taxon-name-part taxon-name-part-type="genus" reg="Gnorimoschema">G.</tp:taxon-name-part><tp:taxon-name-part taxon-name-part-type="species" reg="tabazhok">tabazhok</tp:taxon-name-part></tp:taxon-name></italic> sp. nov. – PT, female, Altai (gen. slide gen. slide GP 3_2.1.2019KN) <bold>14</bold><italic><tp:taxon-name><tp:taxon-name-part taxon-name-part-type="genus" reg="Gnorimoschema">G.</tp:taxon-name-part><tp:taxon-name-part taxon-name-part-type="species" reg="yakovlevi">yakovlevi</tp:taxon-name-part></tp:taxon-name></italic> sp. nov. – HT, male, Altai (gen. slide 406/16, O. Bidzilya) <bold>15</bold><italic><tp:taxon-name><tp:taxon-name-part taxon-name-part-type="genus" reg="Gnorimoschema">G.</tp:taxon-name-part><tp:taxon-name-part taxon-name-part-type="species" reg="yakovlevi">yakovlevi</tp:taxon-name-part></tp:taxon-name></italic> sp. nov. – PT, male, Altai <bold>16</bold><italic><tp:taxon-name><tp:taxon-name-part taxon-name-part-type="genus" reg="Gnorimoschema">G.</tp:taxon-name-part><tp:taxon-name-part taxon-name-part-type="species" reg="yakovlevi">yakovlevi</tp:taxon-name-part></tp:taxon-name></italic> sp. nov. – PT, female, Buryatia (gen. slide 69/18, O. Bidzilya) <bold>17</bold><italic><tp:taxon-name><tp:taxon-name-part taxon-name-part-type="genus" reg="Gnorimoschema">G.</tp:taxon-name-part><tp:taxon-name-part taxon-name-part-type="species" reg="kozlovi">kozlovi</tp:taxon-name-part></tp:taxon-name></italic> sp. nov. – HT, male, Mongolia (gen. slide 236/15, O. Bidzilya) <bold>18</bold><italic><tp:taxon-name><tp:taxon-name-part taxon-name-part-type="genus" reg="Gnorimoschema">G.</tp:taxon-name-part><tp:taxon-name-part taxon-name-part-type="species" reg="radkevichi">radkevichi</tp:taxon-name-part></tp:taxon-name></italic> Pisk. – HT, female, Mongolia <bold>19</bold><italic><tp:taxon-name><tp:taxon-name-part taxon-name-part-type="genus" reg="Gnorimoschema">G.</tp:taxon-name-part><tp:taxon-name-part taxon-name-part-type="species" reg="radkevichi">radkevichi</tp:taxon-name-part></tp:taxon-name></italic> Pisk., male, Altai.</p></caption><graphic xmlns:xlink="http://www.w3.org/1999/xlink" xlink:href="zookeys-857-105-g002.jpg" position="float" orientation="portrait" xlink:type="simple" id="oo_312951.jpg"/></fig><fig id="F3" position="float" orientation="portrait"><label>Figures 20–25.</label><caption><p><italic><tp:taxon-name><tp:taxon-name-part taxon-name-part-type="genus" reg="Gnorimoschema">Gnorimoschema</tp:taxon-name-part></tp:taxon-name></italic> male genitalia <bold>20</bold><italic><tp:taxon-name><tp:taxon-name-part taxon-name-part-type="genus" reg="Gnorimoschema">G.</tp:taxon-name-part><tp:taxon-name-part taxon-name-part-type="species" reg="pamira">pamira</tp:taxon-name-part></tp:taxon-name></italic> sp. nov. – HT, Pamir (gen. slide 402/16, O. Bidzilya) <bold>21</bold><italic><tp:taxon-name><tp:taxon-name-part taxon-name-part-type="genus" reg="Gnorimoschema">G.</tp:taxon-name-part><tp:taxon-name-part taxon-name-part-type="species" reg="brachyptera">brachyptera</tp:taxon-name-part></tp:taxon-name></italic> sp. nov. – PT, Buryatia (gen. slide 159/16, O. Bidzilya) <bold>22</bold><italic><tp:taxon-name><tp:taxon-name-part taxon-name-part-type="genus" reg="Gnorimoschema">G.</tp:taxon-name-part><tp:taxon-name-part taxon-name-part-type="species" reg="brachyptera">brachyptera</tp:taxon-name-part></tp:taxon-name></italic> sp. nov. – PT, Buryatia (gen. slide 240/16, O. Bidzilya) <bold>23</bold><italic><tp:taxon-name><tp:taxon-name-part taxon-name-part-type="genus" reg="Gnorimoschema">G.</tp:taxon-name-part><tp:taxon-name-part taxon-name-part-type="species" reg="altaica">altaica</tp:taxon-name-part></tp:taxon-name></italic> sp. nov. – HT, Altai (gen. slide 31/18, O. Bidzilya) <bold>24</bold><italic><tp:taxon-name><tp:taxon-name-part taxon-name-part-type="genus" reg="Gnorimoschema">G.</tp:taxon-name-part><tp:taxon-name-part taxon-name-part-type="species" reg="tabazhok">tabazhok</tp:taxon-name-part></tp:taxon-name></italic> sp. nov. – PT, Altai (gen. slide 1250, P. Huemer) <bold>25</bold><italic><tp:taxon-name><tp:taxon-name-part taxon-name-part-type="genus" reg="Gnorimoschema">G.</tp:taxon-name-part><tp:taxon-name-part taxon-name-part-type="species" reg="tabazhok">tabazhok</tp:taxon-name-part></tp:taxon-name></italic> sp. nov. – PT, S Ural (gen. slide 43/18, O. Bidzilya) (gen. slide 43/18, O. Bidzilya).</p></caption><graphic xmlns:xlink="http://www.w3.org/1999/xlink" xlink:href="zookeys-857-105-g003.jpg" position="float" orientation="portrait" xlink:type="simple" id="oo_312952.jpg"/></fig><fig id="F7" position="float" orientation="portrait"><label>Figures 37–40.</label><caption><p><italic><tp:taxon-name><tp:taxon-name-part taxon-name-part-type="genus" reg="Gnorimoschema">Gnorimoschema</tp:taxon-name-part></tp:taxon-name></italic> female genitalia <bold>37</bold><italic><tp:taxon-name><tp:taxon-name-part taxon-name-part-type="genus" reg="Gnorimoschema">G.</tp:taxon-name-part><tp:taxon-name-part taxon-name-part-type="species" reg="altaica">altaica</tp:taxon-name-part></tp:taxon-name></italic> sp. nov. – PT, Altai (gen. slide 30/18, O. Bidzilya) <bold>38</bold><italic><tp:taxon-name><tp:taxon-name-part taxon-name-part-type="genus" reg="Gnorimoschema">G.</tp:taxon-name-part><tp:taxon-name-part taxon-name-part-type="species" reg="tabazhok">tabazhok</tp:taxon-name-part></tp:taxon-name></italic> sp. nov. – PT, Altai (gen. slide 222/16, O. Bidzilya) <bold>39</bold><italic><tp:taxon-name><tp:taxon-name-part taxon-name-part-type="genus" reg="Gnorimoschema">G.</tp:taxon-name-part><tp:taxon-name-part taxon-name-part-type="species" reg="tabazhok">tabazhok</tp:taxon-name-part></tp:taxon-name></italic> sp. nov. – PT, Altai (gen. slide gen. slide GP 3_2.1.2019KN) <bold>40</bold><italic><tp:taxon-name><tp:taxon-name-part taxon-name-part-type="genus" reg="Gnorimoschema">G.</tp:taxon-name-part><tp:taxon-name-part taxon-name-part-type="species" reg="tabazhok">tabazhok</tp:taxon-name-part></tp:taxon-name></italic> sp. nov. – PT Altai, (gen. slide 18595, J. Šumpich).</p></caption><graphic xmlns:xlink="http://www.w3.org/1999/xlink" xlink:href="zookeys-857-105-g007.jpg" position="float" orientation="portrait" xlink:type="simple" id="oo_312956.jpg"/></fig><fig id="F9" position="float" orientation="portrait"><label>Figures 43–48.</label><caption><p><italic><tp:taxon-name><tp:taxon-name-part taxon-name-part-type="genus" reg="Gnorimoschema">Gnorimoschema</tp:taxon-name-part></tp:taxon-name></italic> habitats <bold>43</bold> Tadzhikistan, Pamir by Zugwand, habitat of <italic><tp:taxon-name><tp:taxon-name-part taxon-name-part-type="genus" reg="Gnorimoschema">G.</tp:taxon-name-part><tp:taxon-name-part taxon-name-part-type="species" reg="pamira">pamira</tp:taxon-name-part></tp:taxon-name></italic> sp. nov. <bold>44</bold> Russia, Buryatia, Gusinoe Ozero, habitat of <italic><tp:taxon-name><tp:taxon-name-part taxon-name-part-type="genus" reg="Gnorimoschema">G.</tp:taxon-name-part><tp:taxon-name-part taxon-name-part-type="species" reg="brachyptera">brachyptera</tp:taxon-name-part></tp:taxon-name></italic> sp. nov. <bold>45</bold> Russia, Altai Mts., steppe near Kurai, habitat of <italic><tp:taxon-name><tp:taxon-name-part taxon-name-part-type="genus" reg="Gnorimoschema">G.</tp:taxon-name-part><tp:taxon-name-part taxon-name-part-type="species" reg="yakovlevi">yakovlevi</tp:taxon-name-part></tp:taxon-name></italic> sp. nov. <bold>46</bold> Russia, Altai Mts., Kurai District, steppe in the surroundings of Dzhangyskol (= Salagana) Lake, habitat of <italic><tp:taxon-name><tp:taxon-name-part taxon-name-part-type="genus" reg="Gnorimoschema">G.</tp:taxon-name-part><tp:taxon-name-part taxon-name-part-type="species" reg="altaica">altaica</tp:taxon-name-part></tp:taxon-name></italic> sp. nov. and <italic><tp:taxon-name><tp:taxon-name-part taxon-name-part-type="genus" reg="Gnorimoschema">G.</tp:taxon-name-part><tp:taxon-name-part taxon-name-part-type="species" reg="tabazhok">tabazhok</tp:taxon-name-part></tp:taxon-name></italic> sp. nov. <bold>47</bold> Russia, Altai Mts., Ulagan District, Chulyshman Valley, habitat of <italic><tp:taxon-name><tp:taxon-name-part taxon-name-part-type="genus" reg="Gnorimoschema">G.</tp:taxon-name-part><tp:taxon-name-part taxon-name-part-type="species" reg="tabazhok">tabazhok</tp:taxon-name-part></tp:taxon-name></italic> sp. nov. <bold>48</bold> Russia, Altai Mts., Russia, Altai Mts., Krasnaya Gorka Hill, near Chagan-Uzun, habitat of <italic><tp:taxon-name><tp:taxon-name-part taxon-name-part-type="genus" reg="Gnorimoschema">G.</tp:taxon-name-part><tp:taxon-name-part taxon-name-part-type="species" reg="tabazhok">tabazhok</tp:taxon-name-part></tp:taxon-name></italic> sp. nov.</p></caption><graphic xmlns:xlink="http://www.w3.org/1999/xlink" xlink:href="zookeys-857-105-g009.jpg" position="float" orientation="portrait" xlink:type="simple" id="oo_312958.jpg"/></fig></tp:treatment-sec></tp:taxon-treatment>
