# Supplementary material for: A review of some new or little-known species of the genus Gnorimoschema (Lepidoptera, Gelechiidae) from the Palaearctic region
Source: Zookeys. 2019 Jun 25;857:105–38. doi: 10.3897/zookeys.857.34188 (PMC6606674; doi:10.3897/zookeys.857.34188)
Supplement: XML Treatment for Gnorimoschema yakovlevi [file zookeys.857.34188-treatment5.xml]

<!DOCTYPE tp:taxon-treatment
  PUBLIC "-//TaxonX//DTD Taxonomic Treatment Publishing DTD v0 20100105//EN" "tax-treatment-NSO.dtd">
<tp:taxon-treatment xmlns:tp="http://www.plazi.org/taxpub"><tp:treatment-meta><kwd-group><label>Taxon classification</label><kwd><named-content xmlns:xlink="http://www.w3.org/1999/xlink" content-type="kingdom">Animalia</named-content></kwd><kwd><named-content xmlns:xlink="http://www.w3.org/1999/xlink" content-type="order">Lepidoptera</named-content></kwd><kwd><named-content xmlns:xlink="http://www.w3.org/1999/xlink" content-type="family">Gelechiidae</named-content></kwd></kwd-group><mixed-citation publication-type="journal"><person-group><name><surname>Bidzilya</surname><given-names>Oleksiy</given-names></name><name><surname>Huemer</surname><given-names>Peter</given-names></name><name><surname>Nupponen</surname><given-names>Kari</given-names></name><name><surname>Šumpich</surname><given-names>Jan</given-names></name></person-group><article-title>A review of some new or little-known species of the genus <italic><tp:taxon-name><tp:taxon-name-part taxon-name-part-type="genus" reg="Gnorimoschema">Gnorimoschema</tp:taxon-name-part></tp:taxon-name></italic> (<tp:taxon-name><tp:taxon-name-part taxon-name-part-type="order">Lepidoptera</tp:taxon-name-part></tp:taxon-name>, <tp:taxon-name><tp:taxon-name-part taxon-name-part-type="family">Gelechiidae</tp:taxon-name-part></tp:taxon-name>) from the <tp:taxon-name><tp:taxon-name-part taxon-name-part-type="genus" reg="Palaearctic">Palaearctic</tp:taxon-name-part></tp:taxon-name> region</article-title><source>Zookeys</source><day>25</day><month>6</month><year>2019</year><volume>857</volume><fpage>105</fpage><lpage>138</lpage><pub-id pub-id-type="doi">10.3897/zookeys.857.34188</pub-id></mixed-citation></tp:treatment-meta><tp:nomenclature><tp:taxon-name>
              <tp:taxon-name-part taxon-name-part-type="genus" reg="Gnorimoschema">Gnorimoschema</tp:taxon-name-part>
              <tp:taxon-name-part taxon-name-part-type="species" reg="yakovlevi">yakovlevi</tp:taxon-name-part>
            </tp:taxon-name><tp:taxon-status xmlns:xlink="http://www.w3.org/1999/xlink" xlink:type="simple">sp. nov.</tp:taxon-status><xref ref-type="fig" rid="F2">Figs 14–16</xref><xref ref-type="fig" rid="F4">, 30–31</xref><xref ref-type="fig" rid="F8">, 41</xref><tp:nomenclature-citation-list><tp:nomenclature-citation><tp:taxon-name>
                  <tp:taxon-name-part taxon-name-part-type="genus" reg="Gnorimoschema">Gnorimoschema</tp:taxon-name-part>
                  <tp:taxon-name-part taxon-name-part-type="species" reg="streliciella">streliciella</tp:taxon-name-part>
                </tp:taxon-name><comment>(Herrich-Schäffer, 1854) – <xref ref-type="bibr" rid="B19">Li and Bidzilya 2017</xref>: 180, figs 14, 38. Misidentification.</comment></tp:nomenclature-citation></tp:nomenclature-citation-list></tp:nomenclature><tp:treatment-sec sec-type="material" id="SECID0E54BG"><title>Material examined.</title><p><bold>Holotype.</bold> RUSSIA ♂; Altai Mts., Kuraisky hrebet; 50°16-20'N, 87°50-55'E; 2000-2500 m; 27 Jun. 2000; T. &amp; K. Nupponen leg.; gen. slide 406/16, O. Bidzilya; <named-content xmlns:xlink="http://www.w3.org/1999/xlink" content-type="dwc:institutional_code" xlink:type="simple">TLMF</named-content> Lep 21629; <abbrev xmlns:xlink="http://www.w3.org/1999/xlink" xlink:title="Research collection of Kari &amp; Timo Nupponen, Espoo, Finland" id="ABBRID0EL5BG" xlink:type="simple">NUPP</abbrev>.</p><p><bold>Paratypes.</bold> Russia – <bold>Altai Republic</bold> 2 ♂; Kuraisky hrebet; 50°16-20'N, 87°50-55'E; 2000–2500 m; 27 Jun. 2000; T. &amp; K. Nupponen leg.; <named-content xmlns:xlink="http://www.w3.org/1999/xlink" content-type="dwc:institutional_code" xlink:type="simple">TLMF</named-content> Lep 21630; <abbrev xmlns:xlink="http://www.w3.org/1999/xlink" xlink:title="Research collection of Kari &amp; Timo Nupponen, Espoo, Finland" id="ABBRID0E15BG" xlink:type="simple">NUPP</abbrev>; 5 ♂; Kosh-Agach distr., 10 km NE Kosh-Agach village, Kurai Mts. Range, valley of Tabazhok River; <named-content xmlns:xlink="http://www.w3.org/1999/xlink" content-type="dwc:verbatimCoordinates" xlink:type="simple"><named-content content-type="geo-json" specific-use="{&#34;type&#34;:&#34;Point&#34;,&#34;coordinates&#34;:[88.733333,50.083333]}" id="NCID0EB6BG" xlink:type="simple">50°05'N, 88°44'E</named-content></named-content>; 2100 m; 02–04 Aug. 2016; P. Huemer &amp; B. Wiesmair leg.; <named-content xmlns:xlink="http://www.w3.org/1999/xlink" content-type="dwc:institutional_code" xlink:type="simple">TLMF</named-content> 2016-020; Gel. 1251♂, P. Huemer, gen. slide 432/16, O. Bidzilya; all <named-content xmlns:xlink="http://www.w3.org/1999/xlink" content-type="dwc:institutional_code" xlink:type="simple">TLMF</named-content>; 1 ♂; Kosh-Agach Distr., Kurai env. (6,5 km SW); <named-content xmlns:xlink="http://www.w3.org/1999/xlink" content-type="dwc:verbatimCoordinates" xlink:type="simple"><named-content content-type="geo-json" specific-use="{&#34;type&#34;:&#34;Point&#34;,&#34;coordinates&#34;:[87.898611,50.176389]}" id="NCID0ET6BG" xlink:type="simple">50°10'35"N, 87°53'55"E</named-content></named-content>; 1550 m; grassy steppe; 9–10 Jul. 2014; J. Šumpich leg.; <named-content xmlns:xlink="http://www.w3.org/1999/xlink" content-type="dwc:institutional_code" xlink:type="simple">NMPC</named-content>. – <bold>Buryatia Republic</bold> 1 ♂; Hamar Daban Mts., Murtoy River, Gusinoe ozero village, 6 km NW; 51°11-13'N, 106°10-12'E; 700 m; forest steppe; 19 Jun. 2002; K. Nupponen leg.; <named-content xmlns:xlink="http://www.w3.org/1999/xlink" content-type="dwc:institutional_code" xlink:type="simple">TLMF</named-content> Lep 21628; genitalia in glycerol vial; <abbrev xmlns:xlink="http://www.w3.org/1999/xlink" xlink:title="Research collection of Kari &amp; Timo Nupponen, Espoo, Finland" id="ABBRID0EFAAI" xlink:type="simple">NUPP</abbrev>; 1 ♀; pr. Ulan-Ude, 35 km SW Ulan-Ude; 700 m; steppe hill; 17 Jul. 1996; J. Jalava &amp; J. Kullberg leg.; gen. slide 69/18, O. Bidzilya; <named-content xmlns:xlink="http://www.w3.org/1999/xlink" content-type="dwc:institutional_code" xlink:type="simple">MZH</named-content>.</p></tp:treatment-sec><tp:treatment-sec sec-type="description" id="SECID0EOAAI"><title>Description.</title><p>Adult. <italic>Male</italic> (Figs <xref ref-type="fig" rid="F2">14–15</xref>). Wingspan 12.1–13.8 mm. Head brown, frons dirty white; segment II of labial palpus brown, outer surface white in basal 1/3–2/3, inner surface white, with brush of modified scales on underside, segment III black with white base half on lower side, acute, scape black with rare white tipped scales, flagellum blackish-brown grey-ringed; thorax and tegulae covered with brown grey-edged apically scales; forewing covered with black white-tipped scales, sub-costal vein and fold mottled with brown to half length, three black spots edged with brown in fold and in cell, black streak in base of fold, distinct white sub-apical fascia on 2/3 length, subapical 1/3 brown except for termen covered with black white-tipped scales, fringe grey; hindwing and fringe light grey.</p><p><italic>Female</italic> (Fig. <xref ref-type="fig" rid="F2">16</xref>). Wingspan 11.8 mm. As male, but hindwing narrowed in apical 1/3, apical excavation less distinct compared to male.</p><p><italic>Male genitalia</italic> (Figs <xref ref-type="fig" rid="F4">30–31</xref>). Uncus sub-rectangular, apex triangular, pointed; gnathos weakly curved, of even width, apex weakly pointed; tegumen moderately broad, anteromedial emargination triangular, extending to about half length of tegumen; valva broad at basal 1/3, then curved, apex rounded or weakly pointed; sacculus long, straight, as broad as valva in mid length, distal portion narrow, strongly curved inwards and down, gap to vincular process broad; vinculum broad, posterior margin with broad, shallow sub-triangular emargination, lateral process short, hump-shaped; saccus sub-triangular, apex rounded, not extended beyond top of pedunculus; phallus narrow, straight, with needle-shaped down-curved apical hook, group of short teeth before apex, caecum inflated, about 1.5 times shorter than phallus.</p><p>Variation. Distal portion of valva varies of even width or with broadened apex; saccus varies in width and length.</p><p><italic>Female genitalia</italic> (Fig. <xref ref-type="fig" rid="F8">41</xref>). Papilla analis elongate, sub-triangular, densely covered with short setae; apophysis posterioris 2–2.5 times longer than segment VIII; segment VIII sub-rectangular; subgenital plates medially strongly edged, separated with broad sub-triangular membranous area covered with fine microtrichia, posterolateral sclerites large, inverted drop-shaped, narrowly projecting anteromedially, placed under mid length of posterior margin of sternum VIII; anterior margin of sternum VIII deeply concave, strongly sclerotized, medial opening small; apophysis anterioris about as long as segment VIII, strongly widened in basal 2/3, distal portion narrow, weakly curved; colliculum narrow, twice longer than broad; ductus bursae narrow, weakly broadened in anterior and posterior portion; corpus bursae sub-ovate, twice longer than broad, about as long as ductus bursae, signum near entrance of corpus bursae, base small, distal hook gradually curved, of even width except for narrowed and pointed apex, posterior margin weakly serrated.</p></tp:treatment-sec><tp:treatment-sec sec-type="diagnosis" id="SECID0ETBAI"><title>Diagnosis.</title><p>The new species is recognizable by the blackish-brown forewing with distinct narrow white subapical fascia. <italic><tp:taxon-name><tp:taxon-name-part taxon-name-part-type="genus" reg="Gnorimoschema">Gnorimoschema</tp:taxon-name-part><tp:taxon-name-part taxon-name-part-type="species" reg="streliciella">streliciella</tp:taxon-name-part></tp:taxon-name></italic> is nearly indistinguishable except for the less extensive brown pattern and the white sub-apical fascia which is usually angled towards apex. The male genitalia are characterized by the down-curved apical portion of the sacculus in combination with the moderately narrow medial emargination of the posterior margin of the vinculum. <italic><tp:taxon-name><tp:taxon-name-part taxon-name-part-type="genus" reg="Gnorimoschema">Gnorimoschema</tp:taxon-name-part><tp:taxon-name-part taxon-name-part-type="species" reg="streliciella">streliciella</tp:taxon-name-part></tp:taxon-name></italic> differs in the broader medial emargination of the posterior margin of vinculum, and the sacculus which is broader on base, and narrower and longer in the distal portion. The large, inverted drop-shaped posterolateral sclerites in combination with the strongly concave anterior margin of sternum VIII and the apophysis anterioris distinctly widened in basal 2/3 length are characteristic for the female genitalia. <italic><tp:taxon-name><tp:taxon-name-part taxon-name-part-type="genus" reg="Gnorimoschema">Gnorimoschema</tp:taxon-name-part><tp:taxon-name-part taxon-name-part-type="species" reg="hoefneri">hoefneri</tp:taxon-name-part></tp:taxon-name></italic> differs in the weakly sclerotized anterior margin of sternum VIII, the narrower apophysis anterioris and the shorter signum.</p></tp:treatment-sec><tp:treatment-sec sec-type="Molecular data" id="SECID0E1CAI"><title>Molecular data.</title><p><abbrev xmlns:xlink="http://www.w3.org/1999/xlink" xlink:title="Barcode Index Numbers" id="ABBRID0EADAI" xlink:type="simple">BIN</abbrev><ext-link xmlns:xlink="http://www.w3.org/1999/xlink" xlink:type="simple" ext-link-type="uri" xlink:href="http://boldsystems.org/index.php/Public_BarcodeCluster?clusteruri=BOLD:ADE8232">BOLD:ADE8232</ext-link> (n=2), shared with <italic><tp:taxon-name><tp:taxon-name-part taxon-name-part-type="genus" reg="Gnorimoschema">G.</tp:taxon-name-part><tp:taxon-name-part taxon-name-part-type="species" reg="brachyptera">brachyptera</tp:taxon-name-part></tp:taxon-name></italic>. The mean intraspecific divergence of the barcode region is 0.15%. The distance to the nearest neighbour <italic><tp:taxon-name><tp:taxon-name-part taxon-name-part-type="genus" reg="Gnorimoschema">G.</tp:taxon-name-part><tp:taxon-name-part taxon-name-part-type="species" reg="brachyptera">brachyptera</tp:taxon-name-part></tp:taxon-name></italic> is 1.44% (p-dist).</p></tp:treatment-sec><tp:treatment-sec sec-type="distribution" id="SECID0E5DAI"><title>Distribution.</title><p>Russia (Altai, Buryatia).</p></tp:treatment-sec><tp:treatment-sec sec-type="biology" id="SECID0EDEAI"><title>Biology.</title><p>Host plant unknown. Adults were collected in semi-arid, steppe habitats with scattered vegetation (Fig. <xref ref-type="fig" rid="F9">45</xref>) from mid-June to early August up to an elevation of 2500 m.</p></tp:treatment-sec><tp:treatment-sec sec-type="etymology" id="SECID0ENEAI"><title>Etymology.</title><p>The new species is named in honour of Prof. Roman Yakovlev (Altai State University, Barnaul, Russia) in recognition of his enormous contribution to the exploration of <tp:taxon-name><tp:taxon-name-part taxon-name-part-type="order">Lepidoptera</tp:taxon-name-part></tp:taxon-name> in Altai and organization of joint expeditions.</p></tp:treatment-sec><tp:treatment-sec><!--Section generated to contain objects referenced in tp:taxon-treatment.--><fig id="F2" position="float" orientation="portrait"><label>Figures 2–19.</label><caption><p><italic><tp:taxon-name><tp:taxon-name-part taxon-name-part-type="genus" reg="Gnorimoschema">Gnorimoschema</tp:taxon-name-part></tp:taxon-name></italic> adults <bold>2</bold><italic><tp:taxon-name><tp:taxon-name-part taxon-name-part-type="genus" reg="Gnorimoschema">G.</tp:taxon-name-part><tp:taxon-name-part taxon-name-part-type="species" reg="pamira">pamira</tp:taxon-name-part></tp:taxon-name></italic> sp. nov. – HT, male, Pamir (gen. slide 402/16, O. Bidzilya) <bold>3</bold><italic><tp:taxon-name><tp:taxon-name-part taxon-name-part-type="genus" reg="Gnorimoschema">G.</tp:taxon-name-part><tp:taxon-name-part taxon-name-part-type="species" reg="pamira">pamira</tp:taxon-name-part></tp:taxon-name></italic> sp. nov. – PT, female, Pamir (gen. slide 401/16, O. Bidzilya) <bold>4</bold><italic><tp:taxon-name><tp:taxon-name-part taxon-name-part-type="genus" reg="Gnorimoschema">G.</tp:taxon-name-part><tp:taxon-name-part taxon-name-part-type="species" reg="brachyptera">brachyptera</tp:taxon-name-part></tp:taxon-name></italic> sp. nov. – HT, female, Buryatia (gen. slide 160/16, O. Bidzilya) <bold>5</bold><italic><tp:taxon-name><tp:taxon-name-part taxon-name-part-type="genus" reg="Gnorimoschema">G.</tp:taxon-name-part><tp:taxon-name-part taxon-name-part-type="species" reg="brachyptera">brachyptera</tp:taxon-name-part></tp:taxon-name></italic> sp. nov. – PT, female, Buryatia <bold>6</bold><italic><tp:taxon-name><tp:taxon-name-part taxon-name-part-type="genus" reg="Gnorimoschema">G.</tp:taxon-name-part><tp:taxon-name-part taxon-name-part-type="species" reg="brachyptera">brachyptera</tp:taxon-name-part></tp:taxon-name></italic> sp. nov. – PT, male, Buryatia (gen. slide 159/16, O. Bidzilya) <bold>7</bold><italic><tp:taxon-name><tp:taxon-name-part taxon-name-part-type="genus" reg="Gnorimoschema">G.</tp:taxon-name-part><tp:taxon-name-part taxon-name-part-type="species" reg="brachyptera">brachyptera</tp:taxon-name-part></tp:taxon-name></italic> sp. nov. – PT, male, Buryatia (gen. slide 240/16, O. Bidzilya) <bold>8</bold><italic><tp:taxon-name><tp:taxon-name-part taxon-name-part-type="genus" reg="Gnorimoschema">G.</tp:taxon-name-part><tp:taxon-name-part taxon-name-part-type="species" reg="altaica">altaica</tp:taxon-name-part></tp:taxon-name></italic> sp. nov. – HT, male, Altai (gen. slide 31/18, O. Bidzilya) <bold>9</bold><italic><tp:taxon-name><tp:taxon-name-part taxon-name-part-type="genus" reg="Gnorimoschema">G.</tp:taxon-name-part><tp:taxon-name-part taxon-name-part-type="species" reg="altaica">altaica</tp:taxon-name-part></tp:taxon-name></italic> sp. nov. – PT, female, Altai (gen. slide 30/18, O. Bidzilya) <bold>10</bold><italic><tp:taxon-name><tp:taxon-name-part taxon-name-part-type="genus" reg="Gnorimoschema">G.</tp:taxon-name-part><tp:taxon-name-part taxon-name-part-type="species" reg="tabazhok">tabazhok</tp:taxon-name-part></tp:taxon-name></italic> sp. nov. – HT, male, Altai <bold>11</bold><italic><tp:taxon-name><tp:taxon-name-part taxon-name-part-type="genus" reg="Gnorimoschema">G.</tp:taxon-name-part><tp:taxon-name-part taxon-name-part-type="species" reg="tabazhok">tabazhok</tp:taxon-name-part></tp:taxon-name></italic> sp. nov. – PT, male, Altai (gen. slide 1250, P. Huemer) <bold>12</bold><italic><tp:taxon-name><tp:taxon-name-part taxon-name-part-type="genus" reg="Gnorimoschema">G.</tp:taxon-name-part><tp:taxon-name-part taxon-name-part-type="species" reg="tabazhok">tabazhok</tp:taxon-name-part></tp:taxon-name></italic> sp. n. – PT, female, Altai (gen. slide 18595, J. Šumpich) <bold>13</bold><italic><tp:taxon-name><tp:taxon-name-part taxon-name-part-type="genus" reg="Gnorimoschema">G.</tp:taxon-name-part><tp:taxon-name-part taxon-name-part-type="species" reg="tabazhok">tabazhok</tp:taxon-name-part></tp:taxon-name></italic> sp. nov. – PT, female, Altai (gen. slide gen. slide GP 3_2.1.2019KN) <bold>14</bold><italic><tp:taxon-name><tp:taxon-name-part taxon-name-part-type="genus" reg="Gnorimoschema">G.</tp:taxon-name-part><tp:taxon-name-part taxon-name-part-type="species" reg="yakovlevi">yakovlevi</tp:taxon-name-part></tp:taxon-name></italic> sp. nov. – HT, male, Altai (gen. slide 406/16, O. Bidzilya) <bold>15</bold><italic><tp:taxon-name><tp:taxon-name-part taxon-name-part-type="genus" reg="Gnorimoschema">G.</tp:taxon-name-part><tp:taxon-name-part taxon-name-part-type="species" reg="yakovlevi">yakovlevi</tp:taxon-name-part></tp:taxon-name></italic> sp. nov. – PT, male, Altai <bold>16</bold><italic><tp:taxon-name><tp:taxon-name-part taxon-name-part-type="genus" reg="Gnorimoschema">G.</tp:taxon-name-part><tp:taxon-name-part taxon-name-part-type="species" reg="yakovlevi">yakovlevi</tp:taxon-name-part></tp:taxon-name></italic> sp. nov. – PT, female, Buryatia (gen. slide 69/18, O. Bidzilya) <bold>17</bold><italic><tp:taxon-name><tp:taxon-name-part taxon-name-part-type="genus" reg="Gnorimoschema">G.</tp:taxon-name-part><tp:taxon-name-part taxon-name-part-type="species" reg="kozlovi">kozlovi</tp:taxon-name-part></tp:taxon-name></italic> sp. nov. – HT, male, Mongolia (gen. slide 236/15, O. Bidzilya) <bold>18</bold><italic><tp:taxon-name><tp:taxon-name-part taxon-name-part-type="genus" reg="Gnorimoschema">G.</tp:taxon-name-part><tp:taxon-name-part taxon-name-part-type="species" reg="radkevichi">radkevichi</tp:taxon-name-part></tp:taxon-name></italic> Pisk. – HT, female, Mongolia <bold>19</bold><italic><tp:taxon-name><tp:taxon-name-part taxon-name-part-type="genus" reg="Gnorimoschema">G.</tp:taxon-name-part><tp:taxon-name-part taxon-name-part-type="species" reg="radkevichi">radkevichi</tp:taxon-name-part></tp:taxon-name></italic> Pisk., male, Altai.</p></caption><graphic xmlns:xlink="http://www.w3.org/1999/xlink" xlink:href="zookeys-857-105-g002.jpg" position="float" orientation="portrait" xlink:type="simple" id="oo_312951.jpg"/></fig><fig id="F4" position="float" orientation="portrait"><label>Figures 26–31.</label><caption><p>of <italic><tp:taxon-name><tp:taxon-name-part taxon-name-part-type="genus" reg="Gnorimoschema">Gnorimoschema</tp:taxon-name-part></tp:taxon-name></italic> male genitalia <bold>26</bold><italic><tp:taxon-name><tp:taxon-name-part taxon-name-part-type="genus" reg="Gnorimoschema">G.</tp:taxon-name-part><tp:taxon-name-part taxon-name-part-type="species" reg="tabazhok">tabazhok</tp:taxon-name-part></tp:taxon-name></italic> sp. nov. PT, Altai (gen. slide 416/16, O. Bidzilya) <bold>27</bold><italic><tp:taxon-name><tp:taxon-name-part taxon-name-part-type="genus" reg="Gnorimoschema">G.</tp:taxon-name-part><tp:taxon-name-part taxon-name-part-type="species" reg="tabazhok">tabazhok</tp:taxon-name-part></tp:taxon-name></italic> sp. nov. – PT, Tuva (gen. slide 319/16, O. Bidzilya) <bold>28</bold><italic><tp:taxon-name><tp:taxon-name-part taxon-name-part-type="genus" reg="Gnorimoschema">G.</tp:taxon-name-part><tp:taxon-name-part taxon-name-part-type="species" reg="tabazhok">tabazhok</tp:taxon-name-part></tp:taxon-name></italic> sp. nov. – PT, Altai (gen. slide GP 2_1.1.2019KN) <bold>29</bold><italic><tp:taxon-name><tp:taxon-name-part taxon-name-part-type="genus" reg="Gnorimoschema">G.</tp:taxon-name-part><tp:taxon-name-part taxon-name-part-type="species" reg="tabazhok">tabazhok</tp:taxon-name-part></tp:taxon-name></italic> sp. nov. – PT, Altai (gen. slide 19021, J. Šumpich) <bold>30</bold><italic><tp:taxon-name><tp:taxon-name-part taxon-name-part-type="genus" reg="Gnorimoschema">G.</tp:taxon-name-part><tp:taxon-name-part taxon-name-part-type="species" reg="yakovlevi">yakovlevi</tp:taxon-name-part></tp:taxon-name></italic> sp. nov. – HT, Altai (gen. slide 406/16, O. Bidzilya) <bold>31</bold><italic><tp:taxon-name><tp:taxon-name-part taxon-name-part-type="genus" reg="Gnorimoschema">G.</tp:taxon-name-part><tp:taxon-name-part taxon-name-part-type="species" reg="yakovlevi">yakovlevi</tp:taxon-name-part></tp:taxon-name></italic> sp. nov. – PT, Altai (gen. slide 1251, P. Huemer).</p></caption><graphic xmlns:xlink="http://www.w3.org/1999/xlink" xlink:href="zookeys-857-105-g004.jpg" position="float" orientation="portrait" xlink:type="simple" id="oo_312953.jpg"/></fig><fig id="F8" position="float" orientation="portrait"><label>Figures 41–42.</label><caption><p><italic><tp:taxon-name><tp:taxon-name-part taxon-name-part-type="genus" reg="Gnorimoschema">Gnorimoschema</tp:taxon-name-part></tp:taxon-name></italic> female genitalia <bold>41</bold><italic><tp:taxon-name><tp:taxon-name-part taxon-name-part-type="genus" reg="Gnorimoschema">G.</tp:taxon-name-part><tp:taxon-name-part taxon-name-part-type="species" reg="yakovlevi">yakovlevi</tp:taxon-name-part></tp:taxon-name></italic> sp. nov. – PT, Buryatia (gen. slide 69/18, O. Bidzilya) <bold>42</bold><italic><tp:taxon-name><tp:taxon-name-part taxon-name-part-type="genus" reg="Gnorimoschema">G.</tp:taxon-name-part><tp:taxon-name-part taxon-name-part-type="species" reg="radkevichi">radkevichi</tp:taxon-name-part></tp:taxon-name></italic> Pisk. – Buryatia (gen. slide 303/16, O. Bidzilya).</p></caption><graphic xmlns:xlink="http://www.w3.org/1999/xlink" xlink:href="zookeys-857-105-g008.jpg" position="float" orientation="portrait" xlink:type="simple" id="oo_312957.jpg"/></fig><fig id="F9" position="float" orientation="portrait"><label>Figures 43–48.</label><caption><p><italic><tp:taxon-name><tp:taxon-name-part taxon-name-part-type="genus" reg="Gnorimoschema">Gnorimoschema</tp:taxon-name-part></tp:taxon-name></italic> habitats <bold>43</bold> Tadzhikistan, Pamir by Zugwand, habitat of <italic><tp:taxon-name><tp:taxon-name-part taxon-name-part-type="genus" reg="Gnorimoschema">G.</tp:taxon-name-part><tp:taxon-name-part taxon-name-part-type="species" reg="pamira">pamira</tp:taxon-name-part></tp:taxon-name></italic> sp. nov. <bold>44</bold> Russia, Buryatia, Gusinoe Ozero, habitat of <italic><tp:taxon-name><tp:taxon-name-part taxon-name-part-type="genus" reg="Gnorimoschema">G.</tp:taxon-name-part><tp:taxon-name-part taxon-name-part-type="species" reg="brachyptera">brachyptera</tp:taxon-name-part></tp:taxon-name></italic> sp. nov. <bold>45</bold> Russia, Altai Mts., steppe near Kurai, habitat of <italic><tp:taxon-name><tp:taxon-name-part taxon-name-part-type="genus" reg="Gnorimoschema">G.</tp:taxon-name-part><tp:taxon-name-part taxon-name-part-type="species" reg="yakovlevi">yakovlevi</tp:taxon-name-part></tp:taxon-name></italic> sp. nov. <bold>46</bold> Russia, Altai Mts., Kurai District, steppe in the surroundings of Dzhangyskol (= Salagana) Lake, habitat of <italic><tp:taxon-name><tp:taxon-name-part taxon-name-part-type="genus" reg="Gnorimoschema">G.</tp:taxon-name-part><tp:taxon-name-part taxon-name-part-type="species" reg="altaica">altaica</tp:taxon-name-part></tp:taxon-name></italic> sp. nov. and <italic><tp:taxon-name><tp:taxon-name-part taxon-name-part-type="genus" reg="Gnorimoschema">G.</tp:taxon-name-part><tp:taxon-name-part taxon-name-part-type="species" reg="tabazhok">tabazhok</tp:taxon-name-part></tp:taxon-name></italic> sp. nov. <bold>47</bold> Russia, Altai Mts., Ulagan District, Chulyshman Valley, habitat of <italic><tp:taxon-name><tp:taxon-name-part taxon-name-part-type="genus" reg="Gnorimoschema">G.</tp:taxon-name-part><tp:taxon-name-part taxon-name-part-type="species" reg="tabazhok">tabazhok</tp:taxon-name-part></tp:taxon-name></italic> sp. nov. <bold>48</bold> Russia, Altai Mts., Russia, Altai Mts., Krasnaya Gorka Hill, near Chagan-Uzun, habitat of <italic><tp:taxon-name><tp:taxon-name-part taxon-name-part-type="genus" reg="Gnorimoschema">G.</tp:taxon-name-part><tp:taxon-name-part taxon-name-part-type="species" reg="tabazhok">tabazhok</tp:taxon-name-part></tp:taxon-name></italic> sp. nov.</p></caption><graphic xmlns:xlink="http://www.w3.org/1999/xlink" xlink:href="zookeys-857-105-g009.jpg" position="float" orientation="portrait" xlink:type="simple" id="oo_312958.jpg"/></fig></tp:treatment-sec><ref-list><ref id="B19"><mixed-citation xmlns:xlink="http://www.w3.org/1999/xlink" xlink:type="simple"><person-group><name name-style="western"><surname>Li</surname><given-names>H</given-names></name><name name-style="western"><surname>Bidzilya</surname><given-names>O</given-names></name></person-group> (<year>2017</year>) <article-title>Review of the genus <italic><tp:taxon-name><tp:taxon-name-part taxon-name-part-type="genus">Gnorimoschema</tp:taxon-name-part></tp:taxon-name></italic> Busck, 1900 (<tp:taxon-name><tp:taxon-name-part taxon-name-part-type="order">Lepidoptera</tp:taxon-name-part></tp:taxon-name>, <tp:taxon-name><tp:taxon-name-part taxon-name-part-type="family">Gelechiidae</tp:taxon-name-part></tp:taxon-name>) in China.</article-title><source>Zootaxa</source><volume>4365</volume>(<issue>2</issue>): <fpage>173</fpage>–<lpage>195</lpage>. <ext-link xlink:type="simple" ext-link-type="doi" xlink:href="10.11646/zootaxa.4365.2.4">https://doi.org/10.11646/zootaxa.4365.2.4</ext-link></mixed-citation></ref></ref-list></tp:taxon-treatment>
