# Supplementary material for: A review of some new or little-known species of the genus Gnorimoschema (Lepidoptera, Gelechiidae) from the Palaearctic region
Source: Zookeys. 2019 Jun 25;857:105–38. doi: 10.3897/zookeys.857.34188 (PMC6606674; doi:10.3897/zookeys.857.34188)
Supplement: XML Treatment for Gnorimoschema kozlovi [file zookeys.857.34188-treatment6.xml]

<!DOCTYPE tp:taxon-treatment
  PUBLIC "-//TaxonX//DTD Taxonomic Treatment Publishing DTD v0 20100105//EN" "tax-treatment-NSO.dtd">
<tp:taxon-treatment xmlns:tp="http://www.plazi.org/taxpub"><tp:treatment-meta><kwd-group><label>Taxon classification</label><kwd><named-content xmlns:xlink="http://www.w3.org/1999/xlink" content-type="kingdom">Animalia</named-content></kwd><kwd><named-content xmlns:xlink="http://www.w3.org/1999/xlink" content-type="order">Lepidoptera</named-content></kwd><kwd><named-content xmlns:xlink="http://www.w3.org/1999/xlink" content-type="family">Gelechiidae</named-content></kwd></kwd-group><mixed-citation publication-type="journal"><person-group><name><surname>Bidzilya</surname><given-names>Oleksiy</given-names></name><name><surname>Huemer</surname><given-names>Peter</given-names></name><name><surname>Nupponen</surname><given-names>Kari</given-names></name><name><surname>Šumpich</surname><given-names>Jan</given-names></name></person-group><article-title>A review of some new or little-known species of the genus <italic><tp:taxon-name><tp:taxon-name-part taxon-name-part-type="genus" reg="Gnorimoschema">Gnorimoschema</tp:taxon-name-part></tp:taxon-name></italic> (<tp:taxon-name><tp:taxon-name-part taxon-name-part-type="order">Lepidoptera</tp:taxon-name-part></tp:taxon-name>, <tp:taxon-name><tp:taxon-name-part taxon-name-part-type="family">Gelechiidae</tp:taxon-name-part></tp:taxon-name>) from the <tp:taxon-name><tp:taxon-name-part taxon-name-part-type="genus" reg="Palaearctic">Palaearctic</tp:taxon-name-part></tp:taxon-name> region</article-title><source>Zookeys</source><day>25</day><month>6</month><year>2019</year><volume>857</volume><fpage>105</fpage><lpage>138</lpage><pub-id pub-id-type="doi">10.3897/zookeys.857.34188</pub-id></mixed-citation></tp:treatment-meta><tp:nomenclature><tp:taxon-name>
              <tp:taxon-name-part taxon-name-part-type="genus" reg="Gnorimoschema">Gnorimoschema</tp:taxon-name-part>
              <tp:taxon-name-part taxon-name-part-type="species" reg="kozlovi">kozlovi</tp:taxon-name-part>
            </tp:taxon-name><tp:taxon-status xmlns:xlink="http://www.w3.org/1999/xlink" xlink:type="simple">sp. nov.</tp:taxon-status><xref ref-type="fig" rid="F2">Figs 17</xref><xref ref-type="fig" rid="F5">, 32</xref></tp:nomenclature><tp:treatment-sec sec-type="material" id="SECID0EEGAI"><title>Material examined.</title><p><bold>Holotype.</bold> Mongolia ♂; Yuzhno-Gobiisky aimak, 60 km E Talyn-Bilgeh-Bulak spring; 17–19 Aug. 1969; M. Kozlov leg.; gen. slide 236/15, O. Bidzilya; <abbrev xmlns:xlink="http://www.w3.org/1999/xlink" content-type="institution" xlink:title="Zoological Institute Russian Academy of Sciences, Sankt-Petersburg, Russia" id="ABBRID0EMGAI" xlink:type="simple">ZIN</abbrev>.</p></tp:treatment-sec><tp:treatment-sec sec-type="description" id="SECID0ERGAI"><title>Description.</title><p>Adult (Fig. <xref ref-type="fig" rid="F2">17</xref>). Wingspan 11.0 mm. Head white with several brown scales on the neck, segment II of labial palpus brown with white medial belt, upper surface white, with brush of modified scales on underside, segment III black with white medial and apical rind, acute, scape brown with few white scales on apex, flagellum brown white-ringed; thorax and tegulae covered with white brown-tipped scales; forewing yellowish cream in dorsal 1/3 width, costal 2/3 mottled with grey and brown mainly along veins, fold with indistinct light brown streak, fringe white brown-tipped; hindwing and fringe light grey.</p><p><italic>Male genitalia</italic> (Fig. <xref ref-type="fig" rid="F5">32</xref>). Uncus moderately narrow, apex triangular, pointed; gnathos long, weakly curved, broadest in middle; tegumen broad in basal half, distally nearly parallel-sided, anteromedial emargination deep, triangular, extending to half length of tegumen; valva broad in basal third, strongly curved before middle, then narrow, weakly sinuate, about of equal width, apex slightly broadened and rounded, not extending the top of uncus; sacculus very long, extending nearly to the top of valva, broad on base, distal portion narrow, with pointed, coiled and downwards curved 1/4; vinculum broad, posterior margin with deep and broad sub-triangular medial emargination, with triangular lateral process and broad membranous lobe; saccus sub-rectangular, weakly narrowed towards rounded apex, not extended beyond top of pedunculus; phallus moderately broad, gradually curved, with small triangular apical hook, caecum twice shorter than the length of phallus.</p><p><italic>Female genitalia</italic>. Unknown.</p></tp:treatment-sec><tp:treatment-sec sec-type="diagnosis" id="SECID0EHHAI"><title>Diagnosis.</title><p>The new species is characterized by the forewing colour divided into dark brown costal and yellowish-cream dorsal parts. The male genitalia are characterized by a very long sacculus that reaches about ¾ length of valva and within the Palaearctis <italic><tp:taxon-name><tp:taxon-name-part taxon-name-part-type="genus" reg="Gnorimoschema">Gnorimoschema</tp:taxon-name-part></tp:taxon-name></italic>-species unique phallus with gradually curved distal portion.</p></tp:treatment-sec><tp:treatment-sec sec-type="Molecular data" id="SECID0EUHAI"><title>Molecular data.</title><p>Unavailable due to lack of suitable, fresh material.</p></tp:treatment-sec><tp:treatment-sec sec-type="distribution" id="SECID0EZHAI"><title>Distribution.</title><p>Mongolia.</p></tp:treatment-sec><tp:treatment-sec sec-type="biology" id="SECID0E5HAI"><title>Biology.</title><p>Host plant unknown. The holotype was collected in mid-August.</p></tp:treatment-sec><tp:treatment-sec sec-type="etymology" id="SECID0EDIAI"><title>Etymology.</title><p>The species is named in honour of the Russian hymenopterist and well-known specialist in the family <tp:taxon-name><tp:taxon-name-part taxon-name-part-type="family">Scelionidae</tp:taxon-name-part></tp:taxon-name>, Mikhail Alekseevich Kozlov, the collector of the holotype of the new species.</p><fig id="F5" position="float" orientation="portrait"><label>Figures 32–33.</label><caption><p><italic><tp:taxon-name><tp:taxon-name-part taxon-name-part-type="genus" reg="Gnorimoschema">Gnorimoschema</tp:taxon-name-part></tp:taxon-name></italic> male genitalia <bold>32</bold><italic><tp:taxon-name><tp:taxon-name-part taxon-name-part-type="genus" reg="Gnorimoschema">G.</tp:taxon-name-part><tp:taxon-name-part taxon-name-part-type="species" reg="kozlovi">kozlovi</tp:taxon-name-part></tp:taxon-name></italic> sp. nov. – HT, Mongolia (gen. slide 236/15, O. Bidzilya) <bold>33</bold><italic>G <tp:taxon-name><tp:taxon-name-part taxon-name-part-type="genus" reg="Gnorimoschema"/><tp:taxon-name-part taxon-name-part-type="species" reg="radkevichi">radkevichi</tp:taxon-name-part></tp:taxon-name></italic> Pisk. – Altai (gen. slide 441/16, O. Bidzilya).</p></caption><graphic xmlns:xlink="http://www.w3.org/1999/xlink" xlink:href="zookeys-857-105-g005.jpg" position="float" orientation="portrait" xlink:type="simple" id="oo_312954.jpg"/></fig></tp:treatment-sec><tp:treatment-sec><!--Section generated to contain objects referenced in tp:taxon-treatment.--><fig id="F2" position="float" orientation="portrait"><label>Figures 2–19.</label><caption><p><italic><tp:taxon-name><tp:taxon-name-part taxon-name-part-type="genus" reg="Gnorimoschema">Gnorimoschema</tp:taxon-name-part></tp:taxon-name></italic> adults <bold>2</bold><italic><tp:taxon-name><tp:taxon-name-part taxon-name-part-type="genus" reg="Gnorimoschema">G.</tp:taxon-name-part><tp:taxon-name-part taxon-name-part-type="species" reg="pamira">pamira</tp:taxon-name-part></tp:taxon-name></italic> sp. nov. – HT, male, Pamir (gen. slide 402/16, O. Bidzilya) <bold>3</bold><italic><tp:taxon-name><tp:taxon-name-part taxon-name-part-type="genus" reg="Gnorimoschema">G.</tp:taxon-name-part><tp:taxon-name-part taxon-name-part-type="species" reg="pamira">pamira</tp:taxon-name-part></tp:taxon-name></italic> sp. nov. – PT, female, Pamir (gen. slide 401/16, O. Bidzilya) <bold>4</bold><italic><tp:taxon-name><tp:taxon-name-part taxon-name-part-type="genus" reg="Gnorimoschema">G.</tp:taxon-name-part><tp:taxon-name-part taxon-name-part-type="species" reg="brachyptera">brachyptera</tp:taxon-name-part></tp:taxon-name></italic> sp. nov. – HT, female, Buryatia (gen. slide 160/16, O. Bidzilya) <bold>5</bold><italic><tp:taxon-name><tp:taxon-name-part taxon-name-part-type="genus" reg="Gnorimoschema">G.</tp:taxon-name-part><tp:taxon-name-part taxon-name-part-type="species" reg="brachyptera">brachyptera</tp:taxon-name-part></tp:taxon-name></italic> sp. nov. – PT, female, Buryatia <bold>6</bold><italic><tp:taxon-name><tp:taxon-name-part taxon-name-part-type="genus" reg="Gnorimoschema">G.</tp:taxon-name-part><tp:taxon-name-part taxon-name-part-type="species" reg="brachyptera">brachyptera</tp:taxon-name-part></tp:taxon-name></italic> sp. nov. – PT, male, Buryatia (gen. slide 159/16, O. Bidzilya) <bold>7</bold><italic><tp:taxon-name><tp:taxon-name-part taxon-name-part-type="genus" reg="Gnorimoschema">G.</tp:taxon-name-part><tp:taxon-name-part taxon-name-part-type="species" reg="brachyptera">brachyptera</tp:taxon-name-part></tp:taxon-name></italic> sp. nov. – PT, male, Buryatia (gen. slide 240/16, O. Bidzilya) <bold>8</bold><italic><tp:taxon-name><tp:taxon-name-part taxon-name-part-type="genus" reg="Gnorimoschema">G.</tp:taxon-name-part><tp:taxon-name-part taxon-name-part-type="species" reg="altaica">altaica</tp:taxon-name-part></tp:taxon-name></italic> sp. nov. – HT, male, Altai (gen. slide 31/18, O. Bidzilya) <bold>9</bold><italic><tp:taxon-name><tp:taxon-name-part taxon-name-part-type="genus" reg="Gnorimoschema">G.</tp:taxon-name-part><tp:taxon-name-part taxon-name-part-type="species" reg="altaica">altaica</tp:taxon-name-part></tp:taxon-name></italic> sp. nov. – PT, female, Altai (gen. slide 30/18, O. Bidzilya) <bold>10</bold><italic><tp:taxon-name><tp:taxon-name-part taxon-name-part-type="genus" reg="Gnorimoschema">G.</tp:taxon-name-part><tp:taxon-name-part taxon-name-part-type="species" reg="tabazhok">tabazhok</tp:taxon-name-part></tp:taxon-name></italic> sp. nov. – HT, male, Altai <bold>11</bold><italic><tp:taxon-name><tp:taxon-name-part taxon-name-part-type="genus" reg="Gnorimoschema">G.</tp:taxon-name-part><tp:taxon-name-part taxon-name-part-type="species" reg="tabazhok">tabazhok</tp:taxon-name-part></tp:taxon-name></italic> sp. nov. – PT, male, Altai (gen. slide 1250, P. Huemer) <bold>12</bold><italic><tp:taxon-name><tp:taxon-name-part taxon-name-part-type="genus" reg="Gnorimoschema">G.</tp:taxon-name-part><tp:taxon-name-part taxon-name-part-type="species" reg="tabazhok">tabazhok</tp:taxon-name-part></tp:taxon-name></italic> sp. n. – PT, female, Altai (gen. slide 18595, J. Šumpich) <bold>13</bold><italic><tp:taxon-name><tp:taxon-name-part taxon-name-part-type="genus" reg="Gnorimoschema">G.</tp:taxon-name-part><tp:taxon-name-part taxon-name-part-type="species" reg="tabazhok">tabazhok</tp:taxon-name-part></tp:taxon-name></italic> sp. nov. – PT, female, Altai (gen. slide gen. slide GP 3_2.1.2019KN) <bold>14</bold><italic><tp:taxon-name><tp:taxon-name-part taxon-name-part-type="genus" reg="Gnorimoschema">G.</tp:taxon-name-part><tp:taxon-name-part taxon-name-part-type="species" reg="yakovlevi">yakovlevi</tp:taxon-name-part></tp:taxon-name></italic> sp. nov. – HT, male, Altai (gen. slide 406/16, O. Bidzilya) <bold>15</bold><italic><tp:taxon-name><tp:taxon-name-part taxon-name-part-type="genus" reg="Gnorimoschema">G.</tp:taxon-name-part><tp:taxon-name-part taxon-name-part-type="species" reg="yakovlevi">yakovlevi</tp:taxon-name-part></tp:taxon-name></italic> sp. nov. – PT, male, Altai <bold>16</bold><italic><tp:taxon-name><tp:taxon-name-part taxon-name-part-type="genus" reg="Gnorimoschema">G.</tp:taxon-name-part><tp:taxon-name-part taxon-name-part-type="species" reg="yakovlevi">yakovlevi</tp:taxon-name-part></tp:taxon-name></italic> sp. nov. – PT, female, Buryatia (gen. slide 69/18, O. Bidzilya) <bold>17</bold><italic><tp:taxon-name><tp:taxon-name-part taxon-name-part-type="genus" reg="Gnorimoschema">G.</tp:taxon-name-part><tp:taxon-name-part taxon-name-part-type="species" reg="kozlovi">kozlovi</tp:taxon-name-part></tp:taxon-name></italic> sp. nov. – HT, male, Mongolia (gen. slide 236/15, O. Bidzilya) <bold>18</bold><italic><tp:taxon-name><tp:taxon-name-part taxon-name-part-type="genus" reg="Gnorimoschema">G.</tp:taxon-name-part><tp:taxon-name-part taxon-name-part-type="species" reg="radkevichi">radkevichi</tp:taxon-name-part></tp:taxon-name></italic> Pisk. – HT, female, Mongolia <bold>19</bold><italic><tp:taxon-name><tp:taxon-name-part taxon-name-part-type="genus" reg="Gnorimoschema">G.</tp:taxon-name-part><tp:taxon-name-part taxon-name-part-type="species" reg="radkevichi">radkevichi</tp:taxon-name-part></tp:taxon-name></italic> Pisk., male, Altai.</p></caption><graphic xmlns:xlink="http://www.w3.org/1999/xlink" xlink:href="zookeys-857-105-g002.jpg" position="float" orientation="portrait" xlink:type="simple" id="oo_312951.jpg"/></fig></tp:treatment-sec></tp:taxon-treatment>
